# Supplementary material for: Antibiotic-induced gut dysbiosis and cognitive, emotional, and behavioral changes in rodents: a systematic review and meta-analysis
Source: Front Neurosci. 2023 Sep 1;17:1237177. doi: 10.3389/fnins.2023.1237177 (PMC10504664; doi:10.3389/fnins.2023.1237177)
Supplement: Supplementary file 2 [file Table_2.xlsx]

## Sheet: data
Article	Article name	Microbiome method	Strain	Rodent	Sex	Age at start of experiment	Age group	Antibiotics	Cocktails	Route	Control	Number of days abx administered	Number of days between Abx and behavioral test	Sociability	Social_Novelty	Spatial_cognition	Object_cognition	depression	anxiety	OFT-interpret	EPM-interpret	L/D-interpret	FST-interpret	TST-interpret	Sucrose preference	Article	alpha-diversity	Faith PD	Evenness	Richness	Mean OTUs	Shannon	Simpson	Chao1	PD whole tree	ACE	F/B ratio	Defferibacteres	Firmicutes	Bacteroidetes	Proteobacteria	Actinobacteria	Acidobacteria	Gemmatimonadetes	Candidatus	TM7	Verrucomicrobia	Fusobacteria	Tenericutes
Tochitani 2016	Administration of Non-Absorbable Antibiotics to Pregnant Mice to Perturb the Maternal Gut Microbiota Is Associated with Alterations in Offspring Behavior	16s	C57BL/6J pregnant	Mice	Both	fetus	Pre-natal	Neomycin, Bacitracin, Pimaricin	Yes	Water ad lib	Drinking water	Pregnant mother from ED 9-15	4 weeks post-natal	NS					Increase	Increase anxiety						Tochitani 2016
Septyaningtrias 2020	Altered microbiota composition reflects enhanced communication in 15q11-13 CNV mice	16s	C57BL/6J	Mice	Male	4 weeks	Adolescent	Ampicilin	No	Water ad lib	Saline	28 days	None						NS	NS						Septyaningtrias 2020					Decrease	Decrease		NS		NS		Decrease	NS	NS	Increase	NS				Decrease	NS	NS	NS
Septyaningtrias 2020	Altered microbiota composition reflects enhanced communication in 15q11-13 CNV mice	16s	C57BL/6J	Mice	Male	4 weeks	Adolescent	Neomycin	No	Water ad lib	Saline	28 days	None						NS	NS						Septyaningtrias 2020					NS	NS		NS		NS		Decrease	NS	Increase	NS	Decrease				Decrease	NS	NS	NS
Hassan 2023	Anhedonia induced by high-fat diet in mice depends on gut microbiota and leptin.	16s	C57BL/6J	Mice	Male	8 weeks	Adolescent	Neomycin, Vancomycin, Meropenem	Yes	Water ad lib	Drinking water	28 days	None						Decrease	NS	Decrease anxiety	NS			NS	Hassan 2020							Decrease
Reyes 2020	Antibiotic-induced disruption of commensal microbiome linked to increases in binge-like ethanol consumption behavior.	16s	C57BL/6J	Mice	Male	6-8 weeks	Adolescent	Bacitracin, Neomycin, Vancomycin, Pimaricin	Yes	Water ad lib	Drinking water	14 days	None						NS		NS					Reyes 2020						Decrease	Decrease	Decrease					Decrease	Increase	NS	NS					Increase
Wang 2020c	Antibiotic-induced microbiome depletion is associated with resilience in mice after chronic social defeat stress.	16S	C57BL/6J	Mice	Male	8 weeks	Adolescent	ampicillin, neomycin sulfate, metronidazole	Yes	Water ad lib	Drinking water	14 days	10 days												NS	Wang 2020						Decrease		Decrease				NS	NS	NS	Increase	Decrease				NS	NS		NS
Guida 2018	Antibiotic-induced microbiota perturbation causes gut endocannabinoidome changes, hippocampal neuroglial reorganization and depression in mice.	16S	C57BL/6J	Mice	Male	6 weeks	Adolescent	Ampicillin, Streptomycin, Clindamycin	Yes	Water ad lib	Saline	14 days	14 days	NS	Decrease		NS	Increase					Increase depression	Increase depression		Guida 2020					Decrease	Decrease							Decrease	Decrease	Increase	Increase				NS	NS		NS
Wang 2021	Antibiotics-induced intestinal dysbacteriosis caused behavioral alternations and neuronal activation in different brain regions in mice.	16S	C57BL/6J	Mice	Male	6 weeks	Adolescent	Ampicillin, Streptomycin, Clindamycin	Yes	Water ad lib	Water	21 days	None			Decreased spatial cognition		Increase	Increase	Increase anxiety	Increase anxiety			Increase depression		Wang 2021
Hoban 2016	Behavioural and neurochemical consequences of chronic gut microbiota depletion during adulthood in the rat.	16S	Sprague-Dawley	Rat	Male	10 weeks	Adults	Ampicillin, Vancomycin, Ciprofloxacin, Imipenem, Metronidazole	Yes	Water ad lib	Autoclaved water	49 days	None			Decreased spatial cognition	NS	Increase	NS	NS	NS		Increase depression			Hoban 2016													Decrease	Decrease	Increase
Luo 2021	Cefazolin Improves Anesthesia and Surgery-Induced Cognitive Impairments by Modulating Blood-Brain Barrier Function, Gut Bacteria and Short Chain Fatty Acids.	16S	C57BL/6J	Mice	Male	18 months	Adults	Cefazolin	No	IP	NSS	5 days	3 days			NS										Luo 2021					NS						NS		NS	NS	NS
Frohlich 2016	Cognitive impairment by antibiotic-induced gut dysbiosis: Analysis of gut microbiota-brain communication.	16s	C57BL/6J	Mice	Male	8-11 weeks	Adults	Ampicillin, bacitracin, meropenem, neomycin, vancomycin	Yes	Water gavage	Distilled water	7 days	None				Decreased cognition	NS	NS	NS	NS			No change		Frohlich 2016								Decrease
Zheng 2021	Depletion of acetate-producing bacteria from the gut microbiota facilitates cognitive impairment through the gut-brain neural mechanism in diabetic mice.	16s	C57BL/6J	Mice	Male	6 weeks	Adolescent	Vancomycin	No	Water ad lib	Water	21 days	None			NS										Zheng 2021
Zheng 2021	Depletion of acetate-producing bacteria from the gut microbiota facilitates cognitive impairment through the gut-brain neural mechanism in diabetic mice.	16s	C57BL/6J	Mice	Male	6 weeks	Adolescent	Vancomycin	No	Water ad lib	Water	49 days	None			NS										Zheng 2021
Zheng 2021	Depletion of acetate-producing bacteria from the gut microbiota facilitates cognitive impairment through the gut-brain neural mechanism in diabetic mice.	16s	C57BL/6J	Mice	Male	6 weeks	Adolescent	Vancomycin	No	Water ad lib	Water	77 days	None			Decreased spatial cognition										Zheng 2021
Mezo 2020	Different effects of constitutive and induced microbiota modulation on microglia in a mouse model of Alzheimer's disease.	16s	C57BL/6J	Mice	Male	4 months	Adults	Vancomycin, Cefoxitin, Gentamicin, Metronidazole	Yes	Water ad lib	Drinking water	60 days	None				NS									Mezo 2020						Decrease	Decrease
Lach 2020	Enduring neurobehavioral effects induced by microbiota depletion during the adolescent period.	16s	C57BL/6J	Mice	Male	4 weeks	Adolescent	Ampicillin, Vancomycin, Ciprofloxacin, Imipenem, Metronidazole	Yes	Water ad lib	Autoclaved water	21 days	24 days	NS	NS		NS		Increase		Increase anxiety					Lach 2020						Decrease	NS	Decrease
Lach 2020	Enduring neurobehavioral effects induced by microbiota depletion during the adolescent period.	16s	C57BL/6J	Mice	Male	11 weeks	Adults	Ampicillin, Vancomycin, Ciprofloxacin, Imipenem, Metronidazole	Yes	Water ad lib	Autoclaved water	21 days	24 days	NS	NS		NS		NS		NS					Lach 2020						NS	NS	NS
Jang 2018	Evidence for interplay among antibacterial-induced gut microbiota disturbance, neuro-inflammation, and anxiety in mice.	16s	C57BL/6J	Mice	Male	6 weeks	Adolescent	Ampicillin (10-100mg/kg)	No	Water gavage		2 days	10 days						Increase		Increase anxiety	Increase anxiety				Jang 2018					Decrease	Decrease	Decrease	Decrease		Decrease			Decrease	Increase	Increase	Decrease
Desbonnet 2015	Gut microbiota depletion from early adolescence in mice: Implications for brain and behaviour.	16s	NIH Swiss	Mice	Male	3 weeks	Early post-natal	Ampicillin, Vancomycin, Neomycin, Metronidazole	Yes	Water ad lib	Autoclaved water	24 days	None				Decreased cognition		Decrease			Decrease anxiety				Desbonnet 2015	Decrease				Decrease	Decrease	Decrease	Decrease					Decrease	Decrease	Increase
Saunders 2020	Gut microbiota manipulation during the prepubertal period shapes behavioral abnormalities in a mouse neurodevelopmental disorder model.	16s	CD1	Mice	Male	4 weeks	Adolescent	Streptomycin	No	Water gavage	Distilled water	1 day	77 days				NS									Saunders 2020
Cho 2020	Impaired Hypothalamic Microglial Activation in Offspring of Antibiotic-Treated Pregnant/Lactating Rats Is Attenuated by Prebiotic Oligofructose Co-Administration.	16s	Sprague-Dawley	Rat	Male	Fetus	Pre-natal	Penicillin G	No	Water ad lib		Pregnant mother 3rd week till weaining	5 weeks after weaning				NS		NS		NS					Cho 2020	NS		NS	NS									Decrease
Cho 2020	Impaired Hypothalamic Microglial Activation in Offspring of Antibiotic-Treated Pregnant/Lactating Rats Is Attenuated by Prebiotic Oligofructose Co-Administration.	16s	Sprague-Dawley	Rat	Female	Fetus	Pre-natal	Penicillin G	No	Water ad lib		Pregnant mother 3rd week till weaining	5 weeks after weaning				NS		NS		NS					Cho 2020	NS		NS	NS									Decrease	NS		NS
Wang 2020b	Ingestion of Lactobacillus intestinalis and Lactobacillus reuteri causes depression- and anhedonia-like phenotypes in antibiotic-treated mice via the vagus nerve.	16s	C57BL/6J	Mice	Male	8 weeks	Adolescent	ampicillin, neomycin sulfate, metronidazole	Yes	Water ad lib	Drinking water	14 days	14 days					NS					No change	No change	NS	Wang 2020(2)					NS			NS		NS
Zhao 2020	Long-Term Exposure to Ceftriaxone Sodium Induces Alteration of Gut Microbiota Accompanied by Abnormal Behaviors in Mice.	16s	BALB/C	Mice	Male	6-8 weeks	Adolescent	Ceftriaxone	No	Water gavage	Sterile NSS	77 days	None					Increase	Increase	Increase anxiety				Increase depression		Zhao 2020					Decrease	Decrease	Decrease	Decrease				Decrease	Decrease	NS	Increase	Decrease			Decrease				NS
Leclerq 2017	Low-dose penicillin in early life induces long-term changes in murine gut microbiota, brain cytokines and behavior.	16s	BALB/C	Mice	Male	Fetus	Pre-natal	Penicillin V	No	Water ad lib	Drinking water	Pregnant mother 3rd week till weaining	3 weeks after weaning	Decrease	Decrease				Decrease	NS	Decrease anxiety					Leclerq 2017		Decreased										NS	Increase	Decrease	Increase	NS							NS
Leclerq 2017	Low-dose penicillin in early life induces long-term changes in murine gut microbiota, brain cytokines and behavior.	16s	BALB/C	Mice	Female	Fetus	Pre-natal	Penicillin V	No	Water ad lib	Drinking water	Pregnant mother 3rd week till weaining	3 weeks after weaning	Decrease	Decrease				NS	NS	NS					Leclerq 2017		Decreased										NS	Increase	Decrease	Increase	NS							NS
Grant 2021	Manipulations of the gut microbiome alter chemotherapy-induced inflammation and behavioral side effects in female mice	16s	C57BL/6J	Mice	Female	7-8 weeks	Adolescent	Neomycin, Vancomycin, Metronidazole	Yes	Chow	Standard chow (non-irradiated)	8 days	None						Increase	Increase anxiety						Grant 2021		Decreased
Zhang 2021b	Maternal Gut Dysbiosis Alters Offspring Microbiota and Social Interactions.	16s	KM	Mice	Both sex	Fetus	Pre-natal	Neomycin, Vancomycin	Yes	Water ad lib	Drinking water	Pregnant mother for 20 days	98 days post natal	NS	Decrease											Zhang 2021		Decreased						Decrease				NS	Decrease	Decrease	Increase	NS	NS	NS			NS		NS
Gacias 2016	Microbiota-driven transcriptional changes in prefrontal cortex override genetic differences in social behavior	16s	C57BL/6J	Mice	Male	7 weeks	Adolescent	Neomycin, Vancomycin, Metronidazole, Ampicillin	Yes	Water gavage	Distilled water	14 days	None	NS				NS	NS		NS		No change			Gacias (2016)													Decrease	Decrease	Increase
Gacias 2016	Microbiota-driven transcriptional changes in prefrontal cortex override genetic differences in social behavior	16s	C57BL/6J	Mice	Male	7 weeks	Adolescent	Neomycin, Vancomycin, Metronidazole, Ampicillin	Yes	SC	Distilled water	14 days	None	NS				NS	NS		NS		No change			Gacias (2016)													NS	NS	NS
Leigh 2020	Minocycline-induced microbiome alterations predict cafeteria diet-induced spatial recognition memory impairments in rats.	16s	Sprague-Dawley	Rat	Male	8 weeks	Adolescent	Minocycline	No	Water gavage	Vehicle	42 days	None				NS									Leigh 2020			Decrease	Decrease		Decrease
Keogh 2021	Myelin as a regulator of development of the microbiota-gut-brain axis.	16s	C57BL/6J	Mice	Both sex	7 days	Early post-natal	Ampicillin, Neomycin, Vancomycin	Yes	Water gavage	Drinking water	16 days	28 days				Decreased cognition		Decrease	Decrease anxiety		Decrease anxiety				Keogh 2021	Decrease					Decrease	Decrease				Increase		Increase	Decrease	Increase	Decrease							Increase
Champagne-Jorgensen 2020	Prenatal low-dose penicillin results in long-term sex-specific changes to murine behaviour, immune regulation, and gut microbiota.	16s	BALB/C	Mice	Male	Fetus	Pre-natal	Penicillin V	No	Water ad lib	Drinking water	pregnant mother from ED 15-20	43 days post natal	NS	NS				NS	NS	NS	NS				Champagne-Jorgensen 2020		Increase											Increase
Champagne-Jorgensen 2020	Prenatal low-dose penicillin results in long-term sex-specific changes to murine behaviour, immune regulation, and gut microbiota.	16s	BALB/C	Mice	Female	Fetus	Pre-natal	Penicillin V	No	Water ad lib	Drinking water	pregnant mother from day 15-20	43 days post natal	NS	NS				Decrease	NS	NS	Decrease anxiety				Champagne-Jorgensen 2020		NS											NS
Roy Sarkar 2020	Probiotics protect against gut dysbiosis associated decline in learning and memory.	qPCR	Swiss Albino	Mice	Male	Unknown	Adults	Ampicilin	No	Water gavage	NSS	14 days	7 days			Decreased spatial cognition	Decreased cognition		Decrease		Decrease anxiety					Sarkar 2020													Decrease
Arslanova 2021	Protective Effects of Probiotics on Cognitive and Motor Functions, Anxiety Level, Visceral Sensitivity, Oxidative Stress and Microbiota in Mice with Antibiotic-Induced Dysbiosis	16s	Unknown	Mice	Male	25 days	Adolescent	Ampicillin, Vancomycin, Neomycin, Metronidazole	Yes	IP		14 days	None				Decreased cognition		Increase			Increase anxiety				Arslanova 2021											Decrease				Increase	NS					Increase
Li 2021	Rifaximin-mediated gut microbiota regulation modulates the function of microglia and protects against CUMS-induced depression-like behaviors in adolescent rat	16s	Sprague-Dawley	Rat	Male	21 days	Early post-natal	Rifaximin	No	Water gavage	NSS	28 days	None			NS			NS	NS					NS	Li 2021						NS	NS	NS		NS			NS	NS	NS						NS
Kayyal 2020	Sex dependent effects of post-natal penicillin on brain, behavior and immune regulation are prevented by concurrent probiotic treatment.	16s	BALB/C	Mice	Male	14 days	Early post-natal	Penicillin V	No	Water gavage	PBS	7 days	21 days	Decrease					NS	NS	NS					Kayyal 2020		Decrease											Increase	NS	NS	NS					NS		NS
Kayyal 2020	Sex dependent effects of post-natal penicillin on brain, behavior and immune regulation are prevented by concurrent probiotic treatment.	16s	BALB/C	Mice	Female	14 days	Early post-natal	Penicillin V	No	Water gavage	PBS	7 days	21 days	NS					NS	NS	NS					Kayyal 2020		Decrease											NS	NS	NS	NS					NS		NS
Geary 2021	Sex differences in gut microbiota modulation of aversive conditioning, open field activity, and basolateral amygdala dendritic spine density.	16s	C57BL/6J	Mice	Male	13 weeks	Adults	Neomycin, Bacitracin, Pimaricin	Yes	Water ad lib	Tap water	5 days	None						Decrease	Decrease anxiety						Geary 2021		NS	Decrease	Decrease																	Increase
Geary 2021	Sex differences in gut microbiota modulation of aversive conditioning, open field activity, and basolateral amygdala dendritic spine density.	16s	C57BL/6J	Mice	Female	13 weeks	Adults	Neomycin, Bacitracin, Pimaricin	Yes	Water ad lib	Tap water	5 days	None						NS	NS						Geary 2021		Decrease	Decrease	Decrease																	Increase
Bercik 2011	The intestinal microbiota affect central levels of brain-derived neurotropic factor and behavior in mice.	16s	BALB/C	Mice	Male	8-10 weeks	Adults	Neomycin, Bacitracin, Pimaricin	Yes	Water ad lib	Sterile water	7 days	None						Decrease			Decrease anxiety				Bercik 2011														Decrease	Decrease	Increase
Bercik 2011	The intestinal microbiota affect central levels of brain-derived neurotropic factor and behavior in mice.	16s	BALB/C	Mice	Male	8-10 weeks	Adults	Neomycin, Bacitracin, Pimaricin	Yes	Water ad lib	Sterile water	7 days	14 days						NS			NS				Bercik 2011														NS	NS	NS
Bercik 2011	The intestinal microbiota affect central levels of brain-derived neurotropic factor and behavior in mice.	16s	BALB/C	Mice	Male	8-10 weeks	Adults	Neomycin, Bacitracin, Pimaricin	Yes	IP	Sterile water	7 days	None						NS			NS				Bercik 2011														NS	NS	NS
Ray 2021	Vancomycin-Induced Changes in Host Immunity and Behavior: Comparative Genomic and Metagenomic Analysis in C57BL/6 and BALB/c Mice	16s	C57BL/6J	Mice	Male	6-8 weeks	Adolescent	Vancomycin	No	Water gavage		6 days	None					NS	Increase	NS	Increase anxiety		No change			Ray 2021						Decrease							Decrease	Decrease	Increase						Increase
Ray 2021	Vancomycin-Induced Changes in Host Immunity and Behavior: Comparative Genomic and Metagenomic Analysis in C57BL/6 and BALB/c Mice	16s	BALB/C	Mice	Male	6-8 weeks	Adolescent	Vancomycin	No	Water gavage		6 days	None					Increase	Increase	Increase anxiety	Increase anxiety		Increase depression			Ray 2021						Decrease							Decrease	Decrease	Increase						NS
Ray 2021	Vancomycin-Induced Changes in Host Immunity and Behavior: Comparative Genomic and Metagenomic Analysis in C57BL/6 and BALB/c Mice	16s	C57BL/6J	Mice	Male	6-8 weeks	Adolescent	Vancomycin	No	Water gavage		6 days	54 days					NS	NS	NS	NS		No change			Ray 2021						NS							NS	Decrease	Increase						NS
Ray 2021	Vancomycin-Induced Changes in Host Immunity and Behavior: Comparative Genomic and Metagenomic Analysis in C57BL/6 and BALB/c Mice	16s	BALB/C	Mice	Male	6-8 weeks	Adolescent	Vancomycin	No	Water gavage		6 days	54 days					NS	NS	NS	NS		No change			Ray 2021						NS							NS	NS	NS						NS
Hao 2021	Xiaoyaosan Improves Antibiotic-Induced Depressive-Like and Anxiety-Like Behavior in Mice Through Modulating the Gut Microbiota and Regulating the NLRP3 Inflammasome in the Colon	16s	C57BL/6J	Mice	Male	6 weeks	Adolescent	Ampicilin	No	Water gavage	Saline	10 days	None					Increase	Increase		Increase anxiety			Increase depression		Hao 2021
Zhang 2021b	Maternal Gut Dysbiosis Alters Offspring Microbiota and Social Interactions.	16s	KM	Mice	Female	8 weeks	Adolescent	Neomycin, Vancomycin	Yes	Water ad lib	Drinking water	21 days	21 days	NS	NS											Zhang 2021		Decreased						Decrease				NS	Decrease	NS	Increase	NS	NS	NS			NS		NS
Lai 2022	Alterations in gut microbiota affect behavioral and inflammatory responses to methamphetamine in mice	16s	C57BL/6J	Mice	Male	8 weeks	Adolescent	Ampicillin, bacitracin, neomycin, vancomycin	Yes	Water ad lib		14 days	None						NS	NS						Lai 2022						Decrease	Increase				NS
Li 2022	Antibiotic cocktail-induced gut microbiota depletion in different stages could cause host cognitive impairment and emotional disorders in adulthood in different manners	16s	Kunming	Mice	Male	Birth	Early post-natal	Ampicillin, vancomycin, neomycin, bacitracin, imipenem	Yes	Water gavage		84 days	None			Decreased spatial cognition		Increase	Increase	Increase anxiety				Increase depression		Li 2022						Decrease						NS	Decrease	NS	Increase	NS				NS	NS		NS
Li 2022	Antibiotic cocktail-induced gut microbiota depletion in different stages could cause host cognitive impairment and emotional disorders in adulthood in different manners	16s	Kunming	Mice	Male	Birth	Early post-natal	Ampicillin, vancomycin, neomycin, bacitracin, imipenem	Yes	Water gavage		21 days	63 days			Decreased spatial cognition		Increase	Increase	Increase anxiety				Increase depression		Li 2022						NS						NS	NS	NS	NS	NS				NS	NS		NS
Li 2022	Antibiotic cocktail-induced gut microbiota depletion in different stages could cause host cognitive impairment and emotional disorders in adulthood in different manners	16s	Kunming	Mice	Male	21 days	Early post-natal	Ampicillin, vancomycin, neomycin, bacitracin, imipenem	Yes	Water gavage		35 days	28 days			NS		NS	Increase	Increase anxiety				No change		Li 2022						NS						NS	NS	NS	NS	NS				NS	NS		NS
Li 2022	Antibiotic cocktail-induced gut microbiota depletion in different stages could cause host cognitive impairment and emotional disorders in adulthood in different manners	16s	Kunming	Mice	Male	56 days	Adolescent	Ampicillin, vancomycin, neomycin, bacitracin, imipenem	Yes	Water gavage		28 days	None			NS		NS	NS	NS				No change		Li 2022						Decrease						NS	Decrease	NS	Increase	NS				NS	NS		NS
Luo 2022	Impact of Gut Microbiota on Radiation-Associated Cognitive Dysfunction and Neuroinflammation in Mice	16s	C57BL/6J	Mice	Male	5-10 weeks	Adolescent	Ampicillin, vancomycin, neomycin, gentamycin, erythromycin	Yes	Water ad lib		28 days	28 days				NS									Luo 2022
Sarkar 2022	Oligosaccharide and Flavanoid Mediated Prebiotic Interventions to Treat Gut Dysbiosis Associated Cognitive Decline	qPCR	Swiss Albino	Mice	Male	adults	Adults	Ampicilin	No	Water gavage		14 days	None			Decreased spatial cognition	Decreased cognition		Decrease		Decrease anxiety					Sarkar 2022													Decrease
Tang 2022	Evaluating the reparative effects and the mechanism of action of docosahexaenoic acid on azithromycin-induced lipid metabolism dysfunction	Shotgun	BALB/C	Mice	Both sex	6-8 weeks	Adolescent	Azithromycin	No	Water gavage		63 days	7 days						Increase	Increase anxiety						Tang 2022						Decrease	Decrease					NS	NS	Increase	Decrease	NS				NS			Increase
Yu 2022	Gut microbiota and gut tissue metabolites involved in development and prevention of depression	16s	Wistar	Rat	Male	adults	Adults	Imipenem	No	Water gavage		4 days	2 days						NS	NS					NS	Yu 2022													Decrease	NS
Zhang 2022	Heat‑inactivated Lacticaseibacillus paracasei N1115 alleviates the damage due to brain function caused by long‑term antibiotic cocktail exposure in mice	16s	Kunming	Mice	Male	Birth	Early post-natal	Ampicillin, vancomycin, neomycin, bacitracin, imipenem	Yes	Water gavage		75 days	None			Decreased spatial cognition		Increase	NS	NS				Increase depression		Zhang 2022(2)						Decrease	Decrease	NS	Decrease	NS		NS	Decrease	Decrease	Increase	NS		NS		NS	Increase	NS	NS
Morozova 2022	Colitis‑associated intestinal microbiota regulates brain glycine and host behavior in mice	16s	C57BL/6J	Mice	Male	8-14 weeks	Adults	Vancomycin, rifampicin	Yes	Water ad lib		2 weeks	none						Decrease			Decrease anxiety				Morozova 2022
Bello-medina 2022	Chronic-Antibiotics Induced Gut Microbiota Dysbiosis Rescues Memory Impairment and Reduces -Amyloid Aggregation in a Preclinical Alzheimer’s Disease Model	16s	B6129SF1/J	Mice	Male	fetus	Pre-natal	Ampicillin, metronidazole, vancomycin,neomycin	Yes	Water ad lib		Before pregnancy-PD150	None				NS									Bello-medina 2022
Lynch 2023	Critical windows of early-life microbiota disruption on behaviour, neuroimmune function, and neurodevelopment	16s	NIH Swiss	Mice	Male	2 days	Early post-natal	Ampicilliin, gentamycin, vancomycin, imipenem	Yes	Water gavage		7 days	35 days	NS	NS		NS	NS	NS	NS				No change		Lynch 2022						NS	NS	Decrease
Lynch 2023	Critical windows of early-life microbiota disruption on behaviour, neuroimmune function, and neurodevelopment	16s	NIH Swiss	Mice	Female	2 days	Early post-natal	Ampicilliin, gentamycin, vancomycin, imipenem	Yes	Water gavage		7 days	35 days	NS	NS		NS	NS	NS	NS				No change		Lynch 2022						NS	NS	Decrease
Lynch 2023	Critical windows of early-life microbiota disruption on behaviour, neuroimmune function, and neurodevelopment	16s	NIH Swiss	Mice	Male	12 days	Early post-natal	Ampicilliin, gentamycin, vancomycin, imipenem	Yes	Water gavage		7 days	26 days	NS	NS		NS	NS	Increase	Increase anxiety				No change		Lynch 2022						Decrease	NS	Decrease
Lynch 2023	Critical windows of early-life microbiota disruption on behaviour, neuroimmune function, and neurodevelopment	16s	NIH Swiss	Mice	Female	12 days	Early post-natal	Ampicilliin, gentamycin, vancomycin, imipenem	Yes	Water gavage		7 days	26 days	NS	NS		NS	NS	Increase	Increase anxiety				No change		Lynch 2022						Decrease	NS	Decrease
Lynch 2023	Critical windows of early-life microbiota disruption on behaviour, neuroimmune function, and neurodevelopment	16s	NIH Swiss	Mice	Male	21 days	Early post-natal	Ampicilliin, gentamycin, vancomycin, imipenem	Yes	Water gavage		7 days	15 days	NS	NS		NS	NS	NS	NS				No change		Lynch 2022						Decrease	NS	Decrease
Lynch 2023	Critical windows of early-life microbiota disruption on behaviour, neuroimmune function, and neurodevelopment	16s	NIH Swiss	Mice	Female	21 days	Early post-natal	Ampicilliin, gentamycin, vancomycin, imipenem	Yes	Water gavage		7 days	15 days	NS	NS		NS	NS	NS	NS				No change		Lynch 2022						Decrease	NS	Decrease
Yao 2022	Chronic ethanol exposure induced anxiety-like behaviour by altering gut microbiota and GABA system	16s	C57BL/6J	Mice	Male	9-10 weeks	Adults	Minocycline	No	Water gavage		14 days	None					NS	NS	NS	NS		No change	No change	NS	Yao 2022						NS	Decrease					NS	NS	NS	NS	NS
Sun 2023	Outer membrane protein Amuc_1100 of Akkermansia muciniphila alleviates antibiotic-induced anxiety and depression-like behavior in mice	16s	C57BL/6J	Mice	Male	6 weeks	Adolescent	Ampicillin, Streptomycin, Clindamycin	Yes	Water ad lib		21 days	14 days					Increase	Increase	NS	Increase anxiety	Increase anxiety	No change	Increase depression		Sun 2022							Increase	Decrease		Decrease			Decrease
Ruiz Gonzalez 2022	Antibiotic-induced microbiota depletion in normally-reared adult rats mimics the neuroendocrine effects of early life stress	16s	Sprague-Dawley	Rat	Male	60 days	Adults	Ampicillin, neomycin, vancomycin, metronidazole	Yes	Water ad lib		30 days	None					Increase					Increase depression			Ruiz Gonzalez 2022
Liu 2022	Gut dysbiosis impairs hippocampal plasticity and behaviors by remodeling serum metabolome	16s	C57BL/6J	Mice	Both sex	Birth	Early post-natal	Ampicilin	No	Water gavage		28 days	14 days	NS	Decrease	Decreased spatial cognition			Increase	Increase anxiety	Increase anxiety					Liu 2022						Decrease	Decrease					NS	Decrease	NS	Increase	NS	NS	NS					NS
Liu 2022	Gut dysbiosis impairs hippocampal plasticity and behaviors by remodeling serum metabolome	16s	C57BL/6J	Mice	Both sex	Birth	Early post-natal	Vancomycin	No	Water gavage		28 days	14 days	Decrease	Decrease	Decreased spatial cognition			Increase	Increase anxiety	Increase anxiety					Liu 2022						Decrease	Decrease					NS	Decrease	NS	Increase	NS	NS	NS					NS
[truncated: 328 more columns]

## Sheet: risk of bias
Article	Randomization	Baseline	Blinding	Housing	Incomplete outcome bias	Selective outcome report bias	Microbiome
Tochitani 2016	0	0	0	1	0	1	0		0= Bias
Septyaningtrias 2020	1	1	0	1	0	1	0		1= no bias
Hassan 2023	0	0	0	1	0	1	0
Reyes 2020	1	1	1	1	0	1	0
Wang 2020c	0	0	0	1	1	1	0
Guida 2018	0	0	1	1	0	1	1
Wang 2021	1	0	1	1	1	1	0
Hoban 2016	0	0	1	1	0	1	0
Luo 2021	1	0	0	1	0	1	0
Frohlich 2016	0	0	0	1	0	1	0
Zheng 2021	1	0	0	1	0	1	1
Mezo 2020	0	0	0	1	1	1	0
Lach 2020	0	0	1	1	0	1	0
Jang 2018	1	0	0	1	1	1	1
Desbonnet 2015	0	0	0	1	1	1	0
Saunders 2020	1	0	1	1	0	1	0
Cho 2020	1	0	1	1	0	1	1
Wang 2020b	0	0	0	1	1	1	0
Zhao 2020	1	0	0	1	0	1	1
Leclerq 2017	0	0	0	1	0	1	1
Grant 2021	0	0	0	1	0	1	0
Zhang 2021b	0	0	0	1	1	1	0
Gacias 2016	0	0	1	0	0	1	1
Leigh 2020	1	0	1	1	0	1	1
Keogh 2021	1	0	1	1	0	1	1
Champagne-Jorgensen 2020	0	0	1	1	0	1	1
Roy Sarkar 2020	0	0	0	1	0	1	1
Arslanova 2021	1	0	0	1	0	1	0
Li 2021	1	0	0	1	0	1	0
Kayyal 2020	1	0	0	1	0	1	0
Geary 2021	1	1	1	1	1	1	1
Bercik 2011	0	0	0	0	1	1	0
Ray 2021	0	1	0	1	1	1	1
Hao 2021	1	1	0	1	0	1	1
Lai 2022	1	0	0	1	1	1	0
Li 2022	1	0	0	1	0	1	1
Luo 2022	1	0	0	1	0	1	0
Sarkar 2022	0	0	0	1	0	1	1
Tang 2022	1	1	0	1	0	1	1
Yu 2022	1	0	0	1	0	1	0
Zhang 2022	1	0	0	1	0	1	1
Morozova 2022	0	0	0	1	1	1	1
Bello-medina 2022	0	0	0	1	0	1	0
Lynch 2023	1	0	1	1	0	1	0
Yao 2022	1	0	0	1	1	1	1
Sun 2023	1	0	0	1	1	1	0
Ruiz Gonzalez 2022	1	0	1	1	0	1	0
Liu 2022	0	0	0	1	1	1	1

## Sheet: meta-analysis
Study Population	Article	Abx	SEM	Ctrl	SEM	Test	n_abx	n_ctrl	sd_abx	sd_ctrl	Strain	Rodent	Sex	Age at start of experiment	Age group	Antibiotics	Cocktails	Route	Control	Number of days abx administered	Number of days between Abx and behavioral test	agecat	routecat	days_abx_cat	time_bw_cat
Tochitani 2016	Tochitani 2016	685.389	58.5519	1205.91	156.779	oft_centertime	18	22	248.415	735.357	C57BL/6J pregnant	Mice	Both	fetus	Pre-natal	Neomycin, Bacitracin, Pimaricin	Yes	Water ad lib	Drinking water	Pregnant mother from ED 9-15	4 weeks post-natal	young	Oral	A	Few
Tochitani 2016	Tochitani 2016	163.333	14.0727	166.593	7.93627	3chamber- time with stranger 1	15	27	54.5035	41.2381	C57BL/6J pregnant	Mice	Both	fetus	Pre-natal	Neomycin, Bacitracin, Pimaricin	Yes	Water ad lib	Drinking water	Pregnant mother from ED 9-15	4 weeks post-natal	young	Oral	A	Few
Septyaningtrias 2020.1	Septyaningtrias 2020	87.0677	6.76692	80.5263	5.86466	oft_centertime	10	16	21.3989	23.4586	C57BL/6J	Mice	Male	4 weeks	Adolescent	Ampicilin	No	Water ad lib	Saline	28 days	None	Old	Oral	B	None
Septyaningtrias 2020.2	Septyaningtrias 2020	96.7669	11.2782	80.5263	5.86466	oft_centertime	11	16	37.4055	23.4586	C57BL/6J	Mice	Male	4 weeks	Adolescent	Neomycin	No	Water ad lib	Saline	28 days	None	Old	Oral	B	None
Hassan 2022	Hassan 2022	22.1168	3.06569	21.0766	1.53285	oft_centertime	8	8	8.67109	4.33555	C57BL/6J	Mice	Male	8 weeks	Adolescent	Neomycin, Vancomycin, Meropenem	Yes	Water ad lib	Drinking water	28 days	None	Old	Oral	B	None
Hassan 2022	Hassan 2022	19.2917	2.96796	15.2445	1.68634	EPM_open_arm_time	8	8	8.39466	4.76969	C57BL/6J	Mice	Male	8 weeks	Adolescent	Neomycin, Vancomycin, Meropenem	Yes	Water ad lib	Drinking water	28 days	None	Old	Oral	B	None
Hassan 2022	Hassan 2022	35.8075	3.58891	32.3817	2.85481	ld_timeinlight	8	8	10.151	8.07463	C57BL/6J	Mice	Male	8 weeks	Adolescent	Neomycin, Vancomycin, Meropenem	Yes	Water ad lib	Drinking water	28 days	None	Old	Oral	B	None
Hassan 2022	Hassan 2022	90.1345	0.298954	90.4335	0.298954	SPT	8	8	0.845569	0.845569	C57BL/6J	Mice	Male	8 weeks	Adolescent	Neomycin, Vancomycin, Meropenem	Yes	Water ad lib	Drinking water	28 days	None	Old	Oral	B	None
Reyes 2020	Reyes 2020	5.05447	1.83007	6.71024	2.0915	EPM_open_arm_time	12	12	6.33953	7.24518	C57BL/6J	Mice	Male	6-8 weeks	Adolescent	Bacitracin, Neomycin, Vancomycin, Pimaricin	Yes	Water ad lib	Drinking water	14 days	None	Old	Oral	A	None
Reyes 2020	Reyes 2020	238.961	5.19481	235.065	8.44156	EPM-closed arm time	12	12	17.9953	29.2424	C57BL/6J	Mice	Male	6-8 weeks	Adolescent	Bacitracin, Neomycin, Vancomycin, Pimaricin	Yes	Water ad lib	Drinking water	14 days	None	Old	Oral	A	None
Wang 2020c	Wang 2020c	60.1562	3.32031	78.9062	5.07812	SPT	10	10	10.4998	16.0584	C57BL/6J	Mice	Male	8 weeks	Adolescent	ampicillin, neomycin sulfate, metronidazole	Yes	Water ad lib	Drinking water	14 days	10 days	Old	Oral	A	Few
Guida 2018	Guida 2018	129.365	14.5503	27.5132	3.96825	fst	11	11	48.2578	13.1612	C57BL/6J	Mice	Male	6 weeks	Adolescent	Ampicillin, Streptomycin, Clindamycin	Yes	Water ad lib	Saline	14 days	14 days	Old	Oral	A	Few
Guida 2018	Guida 2018	126.554	3.99645	61.8117	5.59503	tst	11	11	13.2547	18.5566	C57BL/6J	Mice	Male	6 weeks	Adolescent	Ampicillin, Streptomycin, Clindamycin	Yes	Water ad lib	Saline	14 days	14 days	Old	Oral	A	Few
Guida 2018	Guida 2018	29.2402	4.59959	34.0041	5.42094	Social phase 1 - object 1	11	11	15.2551	17.9792	C57BL/6J	Mice	Male	6 weeks	Adolescent	Ampicillin, Streptomycin, Clindamycin	Yes	Water ad lib	Saline	14 days	14 days	Old	Oral	A	Few
Guida 2018	Guida 2018	54.0452	7.3922	65.5441	2.29979	Social phase 1 - stranger 1	11	11	24.5171	7.62756	C57BL/6J	Mice	Male	6 weeks	Adolescent	Ampicillin, Streptomycin, Clindamycin	Yes	Water ad lib	Saline	14 days	14 days	Old	Oral	A	Few
Guida 2018	Guida 2018	49.7839	8.11395	17.4656	0.687623	Social phase 2 - stranger 1	11	11	26.9109	2.28059	C57BL/6J	Mice	Male	6 weeks	Adolescent	Ampicillin, Streptomycin, Clindamycin	Yes	Water ad lib	Saline	14 days	14 days	Old	Oral	A	Few
Guida 2018	Guida 2018	46.3458	5.77603	41.8075	2.47544	Social phase 2 - stranger 2	11	11	19.1569	8.21011	C57BL/6J	Mice	Male	6 weeks	Adolescent	Ampicillin, Streptomycin, Clindamycin	Yes	Water ad lib	Saline	14 days	14 days	Old	Oral	A	Few
Guida 2018	Guida 2018	60.8974	7.47863	54.7009	7.47863	nor_discrimination_index	11	11	24.8038	24.8038	C57BL/6J	Mice	Male	6 weeks	Adolescent	Ampicillin, Streptomycin, Clindamycin	Yes	Water ad lib	Saline	14 days	14 days	Old	Oral	A	Few
Wang 2021	Wang 2021	44.2656	6.43863	180.282	39.4366	oft_centertime	6	6	15.7714	96.5996	C57BL/6J	Mice	Male	6 weeks	Adolescent	Ampicillin, Streptomycin, Clindamycin	Yes	Water ad lib	Water	21 days	None	Old	Oral	B	None
Wang 2021	Wang 2021	163.669	22.0324	101.619	14.3885	tst	6	6	53.9681	35.2445	C57BL/6J	Mice	Male	6 weeks	Adolescent	Ampicillin, Streptomycin, Clindamycin	Yes	Water ad lib	Water	21 days	None	Old	Oral	B	None
Wang 2021	Wang 2021	254.913	10.4046	183.815	11.5607	EPM-closed arm time	6	6	25.486	28.3178	C57BL/6J	Mice	Male	6 weeks	Adolescent	Ampicillin, Streptomycin, Clindamycin	Yes	Water ad lib	Water	21 days	None	Old	Oral	B	None
Wang 2021	Wang 2021	7.51445	3.46821	59.5376	10.4046	EPM_open_arm_time	6	6	8.49534	25.486	C57BL/6J	Mice	Male	6 weeks	Adolescent	Ampicillin, Streptomycin, Clindamycin	Yes	Water ad lib	Water	21 days	None	Old	Oral	B	None
Wang 2021	Wang 2021	11.7442	2.55814	34.7674	5.23256	EPM-crossings	6	6	6.26614	12.8171	C57BL/6J	Mice	Male	6 weeks	Adolescent	Ampicillin, Streptomycin, Clindamycin	Yes	Water ad lib	Water	21 days	None	Old	Oral	B	None
Wang 2021	Wang 2021	1.62162	0.787645	4.29344	2.20849	Morris-crossings	6	6	1.92933	5.40968	C57BL/6J	Mice	Male	6 weeks	Adolescent	Ampicillin, Streptomycin, Clindamycin	Yes	Water ad lib	Water	21 days	None	Old	Oral	B	None
Wang 2021	Wang 2021	320.158	71.1462	586.957	116.601	Morris-distance in target quadrant	6	6	174.272	285.612	C57BL/6J	Mice	Male	6 weeks	Adolescent	Ampicillin, Streptomycin, Clindamycin	Yes	Water ad lib	Water	21 days	None	Old	Oral	B	None
Hoban 2016	Hoban 2016	125.2	24.68	82.92	26.77	oft_centertime	10	10	78.045	84.6542	Sprague-Dawley	Rat	Male	10 weeks	Adults	Ampicillin, Vancomycin, Ciprofloxacin, Imipenem, Metronidazole	Yes	Water ad lib	Autoclaved water	49 days	None	Old	Oral	B	None
Hoban 2016	Hoban 2016	56.1	13.32	81.9	21.06	EPM-closed arm time	10	10	42.1215	66.5976	Sprague-Dawley	Rat	Male	10 weeks	Adults	Ampicillin, Vancomycin, Ciprofloxacin, Imipenem, Metronidazole	Yes	Water ad lib	Autoclaved water	49 days	None	Old	Oral	B	None
Hoban 2016	Hoban 2016	117.3	18.52	167.1	22.34	EPM_open_arm_time	10	10	58.5654	70.6453	Sprague-Dawley	Rat	Male	10 weeks	Adults	Ampicillin, Vancomycin, Ciprofloxacin, Imipenem, Metronidazole	Yes	Water ad lib	Autoclaved water	49 days	None	Old	Oral	B	None
Hoban 2016	Hoban 2016	31.9	1.64	27.8	0.85	fst	10	10	5.18614	2.68794	Sprague-Dawley	Rat	Male	10 weeks	Adults	Ampicillin, Vancomycin, Ciprofloxacin, Imipenem, Metronidazole	Yes	Water ad lib	Autoclaved water	49 days	None	Old	Oral	B	None
Hoban 2016	Hoban 2016	11.4	1.2	15.3	1.24	mwm_time	10	10	3.79473	3.92122	Sprague-Dawley	Rat	Male	10 weeks	Adults	Ampicillin, Vancomycin, Ciprofloxacin, Imipenem, Metronidazole	Yes	Water ad lib	Autoclaved water	49 days	None	Old	Oral	B	None
Hoban 2016	Hoban 2016	76.9231	5.05495	78.2418	5.49451	NOR-time novel	10	10	15.9851	17.3752	Sprague-Dawley	Rat	Male	10 weeks	Adults	Ampicillin, Vancomycin, Ciprofloxacin, Imipenem, Metronidazole	Yes	Water ad lib	Autoclaved water	49 days	None	Old	Oral	B	None
Hoban 2016	Hoban 2016	15.8242	1.53846	21.7582	1.0989	NOR-Time with familiar	10	10	4.86504	3.47503	Sprague-Dawley	Rat	Male	10 weeks	Adults	Ampicillin, Vancomycin, Ciprofloxacin, Imipenem, Metronidazole	Yes	Water ad lib	Autoclaved water	49 days	None	Old	Oral	B	None
Hoban 2016	Hoban 2016	0.819149	0.0170213	0.77234	0.00851064	nor_discrimination_index	10	10	0.053826	0.026913	Sprague-Dawley	Rat	Male	10 weeks	Adults	Ampicillin, Vancomycin, Ciprofloxacin, Imipenem, Metronidazole	Yes	Water ad lib	Autoclaved water	49 days	None	Old	Oral	B	None
Frohlich 2016	Frohlich 2016	32.6733	4.9505	33.6634	4.9505	oft_centertime	10	10	15.6548	15.6548	C57BL/6J	Mice	Male	8-11 weeks	Adults	Ampicillin, bacitracin, meropenem, neomycin, vancomycin	Yes	Water gavage	Distilled water	7 days	None	Old	Oral	A	None
Frohlich 2016	Frohlich 2016	17.8218	3.9604	21.7822	7.52475	EPM_open_arm_time	10	10	12.5239	23.7954	C57BL/6J	Mice	Male	8-11 weeks	Adults	Ampicillin, bacitracin, meropenem, neomycin, vancomycin	Yes	Water gavage	Distilled water	7 days	None	Old	Oral	A	None
Frohlich 2016	Frohlich 2016	150.495	17.8218	164.356	15.8416	tst	9	9	53.4653	47.5248	C57BL/6J	Mice	Male	8-11 weeks	Adults	Ampicillin, bacitracin, meropenem, neomycin, vancomycin	Yes	Water gavage	Distilled water	7 days	None	Old	Oral	A	None
Zheng 2021.1	Zheng 2021	26.5254	1.69492	24.8305	3.67232	mwm_latency	7	7	4.48432	9.71604	C57BL/6J	Mice	Male	6 weeks	Adolescent	Vancomycin	No	Water ad lib	Water	21 days	None	Old	Oral	B	None
Zheng 2021.2	Zheng 2021	28.5028	2.11864	21.8644	2.54237	mwm_latency	7	7	5.60541	6.72649	C57BL/6J	Mice	Male	6 weeks	Adolescent	Vancomycin	No	Water ad lib	Water	49 days	None	Old	Oral	B	None
Zheng 2021.3	Zheng 2021	30.904	1.41243	24.548	2.25989	mwm_latency	7	7	3.73694	5.9791	C57BL/6J	Mice	Male	6 weeks	Adolescent	Vancomycin	No	Water ad lib	Water	77 days	None	Old	Oral	B	None
Zheng 2021.1	Zheng 2021	29.1153	2.16611	30.9996	2.97348	Morris-distance in target quadrant	7	7	5.731	7.86709	C57BL/6J	Mice	Male	6 weeks	Adolescent	Vancomycin	No	Water ad lib	Water	21 days	None	Old	Oral	B	None
Zheng 2021.2	Zheng 2021	31.735	2.07747	31.2064	2.93265	Morris-distance in target quadrant	7	7	5.49647	7.75907	C57BL/6J	Mice	Male	6 weeks	Adolescent	Vancomycin	No	Water ad lib	Water	49 days	None	Old	Oral	B	None
Zheng 2021.3	Zheng 2021	19.5557	1.60085	34.1249	3.60586	Morris-distance in target quadrant	7	7	4.23544	9.54021	C57BL/6J	Mice	Male	6 weeks	Adolescent	Vancomycin	No	Water ad lib	Water	77 days	None	Old	Oral	B	None
Zheng 2021.1	Zheng 2021	30.9419	2.21638	28.8697	2.67086	mwm_time	7	7	5.86399	7.06643	C57BL/6J	Mice	Male	6 weeks	Adolescent	Vancomycin	No	Water ad lib	Water	21 days	None	Old	Oral	B	None
Zheng 2021.2	Zheng 2021	30.1884	2.2977	29.9294	3.77871	mwm_time	7	7	6.07914	9.99752	C57BL/6J	Mice	Male	6 weeks	Adolescent	Vancomycin	No	Water ad lib	Water	49 days	None	Old	Oral	B	None
Zheng 2021.3	Zheng 2021	18.8148	1.84412	31.3422	4.16187	mwm_time	7	7	4.87907	11.0113	C57BL/6J	Mice	Male	6 weeks	Adolescent	Vancomycin	No	Water ad lib	Water	77 days	None	Old	Oral	B	None
Zheng 2021.1	Zheng 2021	2.23363	0.524449	2.09805	0.508906	Morris-crossings	7	7	1.38756	1.34644	C57BL/6J	Mice	Male	6 weeks	Adolescent	Vancomycin	No	Water ad lib	Water	21 days	None	Old	Oral	B	None
Zheng 2021.2	Zheng 2021	2.16699	0.549162	2.59671	0.526717	Morris-crossings	7	7	1.45295	1.39356	C57BL/6J	Mice	Male	6 weeks	Adolescent	Vancomycin	No	Water ad lib	Water	49 days	None	Old	Oral	B	None
Zheng 2021.3	Zheng 2021	0.932976	0.257013	2.20375	0.144815	Morris-crossings	7	7	0.679993	0.383144	C57BL/6J	Mice	Male	6 weeks	Adolescent	Vancomycin	No	Water ad lib	Water	77 days	None	Old	Oral	B	None
Mezo 2020	Mezo 2020	8.89976	0.0977995	10.709	0.440098	NOR-time familiar	6	6	0.239559	1.07802	C57BL/6J	Mice	Male	4 months	Adults	Vancomycin, Cefoxitin, Gentamicin, Metronidazole	Yes	Water ad lib	Drinking water	60 days	None	Old	Oral	B	None
Mezo 2020	Mezo 2020	14.0476	0.47619	13.9048	0.458398	NOR-time novel	6	6	1.16642	1.12284	C57BL/6J	Mice	Male	4 months	Adults	Vancomycin, Cefoxitin, Gentamicin, Metronidazole	Yes	Water ad lib	Drinking water	60 days	None	Old	Oral	B	None
Mezo 2020	Mezo 2020	269.504	40.1891	314.421	37.8251	NOR-total time	6	6	98.4429	92.6521	C57BL/6J	Mice	Male	4 months	Adults	Vancomycin, Cefoxitin, Gentamicin, Metronidazole	Yes	Water ad lib	Drinking water	60 days	None	Old	Oral	B	None
Lach 2020	Lach 2020	7.68627	1.72549	17.5686	2.5098	EPM_open_arm_time	10	9	5.45648	7.52941	C57BL/6J	Mice	Male	4 weeks	Adolescent	Ampicillin, Vancomycin, Ciprofloxacin, Imipenem, Metronidazole	Yes	Water ad lib	Autoclaved water	21 days	24 days	Old	Oral	B	Few
Lach 2020	Lach 2020	5	1.76471	12.6471	3.38235	EPM_open_arm_time	11	11	5.85287	11.218	C57BL/6J	Mice	Male	11 weeks	Adults	Ampicillin, Vancomycin, Ciprofloxacin, Imipenem, Metronidazole	Yes	Water ad lib	Autoclaved water	21 days	24 days	Old	Oral	B	Few
Lach 2020	Lach 2020	17.931	2.75862	24.1379	4.13793	NOR-time novel	10	9	8.72352	12.4138	C57BL/6J	Mice	Male	4 weeks	Adolescent	Ampicillin, Vancomycin, Ciprofloxacin, Imipenem, Metronidazole	Yes	Water ad lib	Autoclaved water	21 days	24 days	Old	Oral	B	Few
Lach 2020	Lach 2020	29.6552	4.13793	26.8966	2.75862	NOR-time novel	11	11	13.724	9.14931	C57BL/6J	Mice	Male	11 weeks	Adults	Ampicillin, Vancomycin, Ciprofloxacin, Imipenem, Metronidazole	Yes	Water ad lib	Autoclaved water	21 days	24 days	Old	Oral	B	Few
Lach 2020	Lach 2020	24.7863	2.5641	23.0769	2.5641	Social phase 1 - object 1	10	9	8.1084	7.69231	C57BL/6J	Mice	Male	4 weeks	Adolescent	Ampicillin, Vancomycin, Ciprofloxacin, Imipenem, Metronidazole	Yes	Water ad lib	Autoclaved water	21 days	24 days	Old	Oral	B	Few
Lach 2020	Lach 2020	30.7692	2.5641	28.2051	2.5641	Social phase 1 - object 1	11	11	8.50417	8.50417	C57BL/6J	Mice	Male	11 weeks	Adults	Ampicillin, Vancomycin, Ciprofloxacin, Imipenem, Metronidazole	Yes	Water ad lib	Autoclaved water	21 days	24 days	Old	Oral	B	Few
Lach 2020	Lach 2020	52.1368	4.2735	58.9744	3.4188	Social phase 1 - stranger 1	10	9	13.514	10.2564	C57BL/6J	Mice	Male	4 weeks	Adolescent	Ampicillin, Vancomycin, Ciprofloxacin, Imipenem, Metronidazole	Yes	Water ad lib	Autoclaved water	21 days	24 days	Old	Oral	B	Few
Lach 2020	Lach 2020	54.7009	2.5641	57.265	2.5641	Social phase 1 - stranger 1	11	11	8.50417	8.50417	C57BL/6J	Mice	Male	11 weeks	Adults	Ampicillin, Vancomycin, Ciprofloxacin, Imipenem, Metronidazole	Yes	Water ad lib	Autoclaved water	21 days	24 days	Old	Oral	B	Few
Lach 2020	Lach 2020	32.4786	2.5641	37.6068	0.854701	Social phase 2 - stranger 1	10	9	8.1084	2.5641	C57BL/6J	Mice	Male	4 weeks	Adolescent	Ampicillin, Vancomycin, Ciprofloxacin, Imipenem, Metronidazole	Yes	Water ad lib	Autoclaved water	21 days	24 days	Old	Oral	B	Few
Lach 2020	Lach 2020	35.8974	1.7094	41.0256	3.4188	Social phase 2 - stranger 1	11	11	5.66944	11.3389	C57BL/6J	Mice	Male	11 weeks	Adults	Ampicillin, Vancomycin, Ciprofloxacin, Imipenem, Metronidazole	Yes	Water ad lib	Autoclaved water	21 days	24 days	Old	Oral	B	Few
Lach 2020	Lach 2020	45.2991	2.5641	44.4444	1.7094	Social phase 2 - stranger 2	10	9	8.1084	5.12821	C57BL/6J	Mice	Male	4 weeks	Adolescent	Ampicillin, Vancomycin, Ciprofloxacin, Imipenem, Metronidazole	Yes	Water ad lib	Autoclaved water	21 days	24 days	Old	Oral	B	Few
Lach 2020	Lach 2020	47.8632	1.7094	40.1709	2.5641	Social phase 2 - stranger 2	11	11	5.66944	8.50417	C57BL/6J	Mice	Male	11 weeks	Adults	Ampicillin, Vancomycin, Ciprofloxacin, Imipenem, Metronidazole	Yes	Water ad lib	Autoclaved water	21 days	24 days	Old	Oral	B	Few
Jang 2018	Jang 2018	0.716418		8.14925		EPM_open_arm_time	8	8	0.80597	1.97015	C57BL/6J	Mice	Male	6 weeks	Adolescent	Ampicillin (10-100mg/kg)	No	Water gavage		2 days	10 days	Old	Oral	A	Few
Jang 2018	Jang 2018	11.7801		38.4817		ld_timeinlight	8	8	3.76963	1.09948	C57BL/6J	Mice	Male	6 weeks	Adolescent	Ampicillin (10-100mg/kg)	No	Water gavage		2 days	10 days	Old	Oral	A	Few
Frohlich 2016	Frohlich 2016	0.204934	0.117647	0.588235	0.0948767	nor_discrimination_index	7	7	0.311265	0.25102	C57BL/6J	Mice	Male	8-11 weeks	Adults	Ampicillin, bacitracin, meropenem, neomycin, vancomycin	Yes	Water gavage	Distilled water	7 days	None	Old	Oral	A	None
Debonntt 2015	Debonntt 2015	151.306	4.73888	113.395	11.5087	ld_timeinlight	15	14	18.3536	43.0616	NIH Swiss	Mice	Male	3 weeks	Early post-natal	Ampicillin, Vancomycin, Neomycin, Metronidazole	Yes	Water ad lib	Autoclaved water	24 days	None	young	Oral	B	None
Debonntt 2015	Debonntt 2015	0.539113	0.0183468	0.646371	0.00987903	nor_discrimination_index	15	14	0.0710568	0.036964	NIH Swiss	Mice	Male	3 weeks	Early post-natal	Ampicillin, Vancomycin, Neomycin, Metronidazole	Yes	Water ad lib	Autoclaved water	24 days	None	young	Oral	B	None
Saunders 2020	Saunders 2020	71.9251	1.87166	71.9251	1.87166	nor_discrimination_index	6	5	4.58461	4.18515	CD1	Mice	Male	4 weeks	Adolescent	Streptomycin	No	Water gavage	Distilled water	1 day	11 weeks	Old	Oral	A	Few
Cho 2020	Cho 2020	62.9837	7.83217	79.3007	7.50583	EPM_open_arm_time	11	11	25.9764	24.894	Sprague-Dawley	Rat	Male	Fetus	Pre-natal	Penicillin G	No	Water ad lib		Pregnant mother 3rd week till weaining	5 weeks after weaning	young	Oral	B	Few
Cho 2020	Cho 2020	97.18	16.0954	82.2993	9.41432	EPM_open_arm_time	11	11	53.3826	31.2238	Sprague-Dawley	Rat	Female	Fetus	Pre-natal	Penicillin G	No	Water ad lib		Pregnant mother 3rd week till weaining	5 weeks after weaning	young	Oral	B	Few
Cho 2020	Cho 2020	54.6921	2.37792	55.7325	4.4586	NOR-time novel	11	11	7.88667	14.7875	Sprague-Dawley	Rat	Male	Fetus	Pre-natal	Penicillin G	No	Water ad lib		Pregnant mother 3rd week till weaining	5 weeks after weaning	young	Oral	B	Few
Cho 2020	Cho 2020	56.9214	3.7155	55.4352	3.41826	NOR-time novel	11	11	12.3229	11.3371	Sprague-Dawley	Rat	Female	Fetus	Pre-natal	Penicillin G	No	Water ad lib		Pregnant mother 3rd week till weaining	5 weeks after weaning	young	Oral	B	Few
Wang 2020b	Wang 2020b	255.91	4.50281	228.893	9.00563	fst	10	10	14.2391	28.4783	C57BL/6J	Mice	Male	8 weeks	Adolescent	ampicillin, neomycin sulfate, metronidazole	Yes	Water ad lib	Drinking water	14 days	14 days	Old	Oral	A	Few
Wang 2020b	Wang 2020b	186.892	13.5307	252.008	6.76533	tst	10	10	42.7877	21.3938	C57BL/6J	Mice	Male	8 weeks	Adolescent	ampicillin, neomycin sulfate, metronidazole	Yes	Water ad lib	Drinking water	14 days	14 days	Old	Oral	A	Few
Wang 2020b	Wang 2020b	79.5066	2.65655	67.9317	5.50285	SPT	10	10	8.40074	17.4015	C57BL/6J	Mice	Male	8 weeks	Adolescent	ampicillin, neomycin sulfate, metronidazole	Yes	Water ad lib	Drinking water	14 days	14 days	Old	Oral	A	Few
Zhao 2020	Zhao 2020	2.00581		24.5058		oft_centertime	14	18	2.52907	17.8779	BALB/C	Mice	Male	6-8 weeks	Adolescent	Ceftriaxone	No	Water gavage	Sterile NSS	77 days	None	Old	Oral	B	None
Zhao 2020	Zhao 2020	227.273		181.818		tst	14	18	35.2273	78.4091	BALB/C	Mice	Male	6-8 weeks	Adolescent	Ceftriaxone	No	Water gavage	Sterile NSS	77 days	None	Old	Oral	B	None
Leclerq 2017.1	Leclerq 2017	201.639	8.19672	262.295	11.4754	oft_centertime	12	10	28.3943	36.2884	BALB/C	Mice	Male	Fetus	Pre-natal	Penicillin V	No	Water ad lib	Drinking water	Pregnant mother 3rd week till weaining	3 weeks after weaning	young	Oral	B	Few
Leclerq 2017.2	Leclerq 2017	190.164	22.1311	186.885	10.6557	oft_centertime	13	17	79.795	43.9347	BALB/C	Mice	Female	Fetus	Pre-natal	Penicillin V	No	Water ad lib	Drinking water	Pregnant mother 3rd week till weaining	3 weeks after weaning	young	Oral	B	Few
Leclerq 2017.1	Leclerq 2017	59.5687	8.3558	29.9191	5.92992	EPM_open_arm_time	12	10	28.9453	18.7521	BALB/C	Mice	Male	Fetus	Pre-natal	Penicillin V	No	Water ad lib	Drinking water	Pregnant mother 3rd week till weaining	3 weeks after weaning	young	Oral	B	Few
Leclerq 2017.2	Leclerq 2017	44.2049	5.39084	29.9191	2.42588	EPM_open_arm_time	13	17	19.4369	10.0021	BALB/C	Mice	Female	Fetus	Pre-natal	Penicillin V	No	Water ad lib	Drinking water	Pregnant mother 3rd week till weaining	3 weeks after weaning	young	Oral	B	Few
Leclerq 2017.1	Leclerq 2017	256.158	12.8079	230.542	12.8079	Social phase 1 - object 1	12	10	44.3678	40.5021	BALB/C	Mice	Male	Fetus	Pre-natal	Penicillin V	No	Water ad lib	Drinking water	Pregnant mother 3rd week till weaining	3 weeks after weaning	young	Oral	B	Few
Leclerq 2017.2	Leclerq 2017	280.392	22.549	205.882	8.82353	Social phase 1 - object 1	13	17	81.3016	36.3803	BALB/C	Mice	Female	Fetus	Pre-natal	Penicillin V	No	Water ad lib	Drinking water	Pregnant mother 3rd week till weaining	3 weeks after weaning	young	Oral	B	Few
Leclerq 2017.1	Leclerq 2017	248.276	13.7931	284.729	11.8227	Social phase 1 - stranger 1	12	10	47.7807	37.3865	BALB/C	Mice	Male	Fetus	Pre-natal	Penicillin V	No	Water ad lib	Drinking water	Pregnant mother 3rd week till weaining	3 weeks after weaning	young	Oral	B	Few
Leclerq 2017.2	Leclerq 2017	206.863	22.549	303.922	10.7843	Social phase 1 - stranger 1	13	17	81.3016	44.4649	BALB/C	Mice	Female	Fetus	Pre-natal	Penicillin V	No	Water ad lib	Drinking water	Pregnant mother 3rd week till weaining	3 weeks after weaning	young	Oral	B	Few
Leclerq 2017.1	Leclerq 2017	240.517	15.5172	198.276	9.48276	Social phase 2 - stranger 1	12	10	53.7533	29.9871	BALB/C	Mice	Male	Fetus	Pre-natal	Penicillin V	No	Water ad lib	Drinking water	Pregnant mother 3rd week till weaining	3 weeks after weaning	young	Oral	B	Few
Leclerq 2017.2	Leclerq 2017	249.505	12.1287	218.317	6.93069	Social phase 2 - stranger 1	13	17	43.7307	28.576	BALB/C	Mice	Female	Fetus	Pre-natal	Penicillin V	No	Water ad lib	Drinking water	Pregnant mother 3rd week till weaining	3 weeks after weaning	young	Oral	B	Few
Leclerq 2017.1	Leclerq 2017	254.31	11.2069	291.379	8.62069	Social phase 2 - stranger 2	12	10	38.8218	27.261	BALB/C	Mice	Male	Fetus	Pre-natal	Penicillin V	No	Water ad lib	Drinking water	Pregnant mother 3rd week till weaining	3 weeks after weaning	young	Oral	B	Few
Leclerq 2017.2	Leclerq 2017	240.842	9.5297	274.629	8.66337	Social phase 2 - stranger 2	13	17	34.3598	35.72	BALB/C	Mice	Female	Fetus	Pre-natal	Penicillin V	No	Water ad lib	Drinking water	Pregnant mother 3rd week till weaining	3 weeks after weaning	young	Oral	B	Few
Grant 2021	Grant 2021	15.5762	1.12483	21.9335	0.756505	oft_centertime	6	6	2.75525	1.85305	C57BL/6J	Mice	Female	7-8 weeks	Adolescent	Neomycin, Vancomycin, Metronidazole	Yes	Chow	Standard chow (non-irradiated)	8 days	None	Old	Oral	A	None
Zhang 2021b	Zhang 2021b	15.641	7.19121	15.708	3.13976	Social phase 1 - object 1	13	11	25.9283	10.4134	KM	Mice	Both	Fetus	Pre-natal	Neomycin, Vancomycin	Yes	Water ad lib	Drinking water	Pregnant mother for 20 days	98 days post natal	young	Oral	B	Few
Zhang 2021b	Zhang 2021b	29.9455	6.8266	23.2359	4.02217	Social phase 1 - stranger 1	13	11	24.6137	13.34	KM	Mice	Both	Fetus	Pre-natal	Neomycin, Vancomycin	Yes	Water ad lib	Drinking water	Pregnant mother for 20 days	98 days post natal	young	Oral	B	Few
Zhang 2021b	Zhang 2021b	11.8182	2.82689	6.02516	1.45931	Social phase 2 - stranger 1	13	11	10.1925	4.83998	KM	Mice	Both	Fetus	Pre-natal	Neomycin, Vancomycin	Yes	Water ad lib	Drinking water	Pregnant mother for 20 days	98 days post natal	young	Oral	B	Few
Zhang 2021b	Zhang 2021b	21.8881	5.0348	22.5412	4.24266	Social phase 2 - stranger 2	13	11	18.1532	14.0713	KM	Mice	Both	Fetus	Pre-natal	Neomycin, Vancomycin	Yes	Water ad lib	Drinking water	Pregnant mother for 20 days	98 days post natal	young	Oral	B	Few
Zhang 2021b	Zhang 2021b	23.7293	4.39949	23.6538	4.81863	Social phase 1 - object 1	13	13	15.8626	17.3738	KM	Mice	Female	8 weeks	Adolescent	Neomycin, Vancomycin	Yes	Water ad lib	Drinking water	21 days	21 days	Old	Oral	B	Few
Zhang 2021b	Zhang 2021b	53.3151	11.3563	58.8462	10.5897	Social phase 1 - stranger 1	13	13	40.9459	38.1818	KM	Mice	Female	8 weeks	Adolescent	Neomycin, Vancomycin	Yes	Water ad lib	Drinking water	21 days	21 days	Old	Oral	B	Few
Zhang 2021b	Zhang 2021b	21.9694	3.52078	26.4615	4.95766	Social phase 2 - stranger 1	13	13	12.6944	17.8751	KM	Mice	Female	8 weeks	Adolescent	Neomycin, Vancomycin	Yes	Water ad lib	Drinking water	21 days	21 days	Old	Oral	B	Few
Zhang 2021b	Zhang 2021b	72.3714	6.5352	63.5385	9.31594	Social phase 2 - stranger 2	13	13	23.563	33.5891	KM	Mice	Female	8 weeks	Adolescent	Neomycin, Vancomycin	Yes	Water ad lib	Drinking water	21 days	21 days	Old	Oral	B	Few
Gacias 2016	Gacias 2016	11.5909	2.5	7.72727	2.95455	EPM_open_arm_time	8	8	7.07107	8.35672	C57BL/6J	Mice	Male	7 weeks	Adolescent	Neomycin, Vancomycin, Metronidazole, Ampicillin	Yes	Water gavage	Distilled water	14 days	None	Old	Oral	A	None
Gacias 2016	Gacias 2016	154.93	9.85915	164.085	3.52113	fst	8	8	27.8859	9.95925	C57BL/6J	Mice	Male	7 weeks	Adolescent	Neomycin, Vancomycin, Metronidazole, Ampicillin	Yes	Water gavage	Distilled water	14 days	None	Old	Oral	A	None
Gacias 2016	Gacias 2016	59.3651	6.34921	59.6825	5.39683	Social phase 1 - stranger 1	8	8	17.9583	15.2645	C57BL/6J	Mice	Male	7 weeks	Adolescent	Neomycin, Vancomycin, Metronidazole, Ampicillin	Yes	Water gavage	Distilled water	14 days	None	Old	Oral	A	None
Leigh 2020	Leigh 2020	0.663291	0.0189873	0.651899	0.0227848	nor_discrimination_index	11	11	0.0629739	0.0755687	Sprague-Dawley	Rat	Male	8 weeks	Adolescent	Minocycline	No	Water gavage	Vehicle	42 days	None	Old	Oral	B	None
Leigh 2020	Leigh 2020	35.8696	2.71739	30.9783	2.17391	NOR-time novel	11	11	9.01257	7.21005	Sprague-Dawley	Rat	Male	8 weeks	Adolescent	Minocycline	No	Water gavage	Vehicle	42 days	None	Old	Oral	B	None
Keogh 2021	Keogh 2021	44.8547	3.00855	25.5726	2.87179	oft_centertime	15	15	11.6521	11.1224	C57BL/6J	Mice	Both	7 days	Early post-natal	Ampicillin, Neomycin, Vancomycin	Yes	Water gavage	Drinking water	16 days	28 days	young	Oral	B	Few
Keogh 2021	Keogh 2021	377.513	27.2572	243.952	21.8058	ld_timeinlight	15	15	105.567	84.4535	C57BL/6J	Mice	Both	7 days	Early post-natal	Ampicillin, Neomycin, Vancomycin	Yes	Water gavage	Drinking water	16 days	28 days	young	Oral	B	Few
Keogh 2021	Keogh 2021	47.4074	0.987654	60.9524	0.42328	nor_discrimination_index	15	15	3.82517	1.63936	C57BL/6J	Mice	Both	7 days	Early post-natal	Ampicillin, Neomycin, Vancomycin	Yes	Water gavage	Drinking water	16 days	28 days	young	Oral	B	Few
Champagne-Jorgensen 2020.1	Champagne-Jorgensen 2020	286.164	33.543	358.491	53.4591	oft_centertime	14	15	125.506	207.046	BALB/C	Mice	Male	Fetus	Pre-natal	Penicillin V	No	Water ad lib	Drinking water	pregnant mother from ED 15-20	43 days post natal	young	Oral	A	Few
Champagne-Jorgensen 2020.1	Champagne-Jorgensen 2020	22.9799	3.72943	22.3218	3.12614	EPM_open_arm_time	14	15	13.9543	12.1075	BALB/C	Mice	Male	Fetus	Pre-natal	Penicillin V	No	Water ad lib	Drinking water	pregnant mother from ED 15-20	43 days post natal	young	Oral	A	Few
Champagne-Jorgensen 2020.1	Champagne-Jorgensen 2020	312.671	20.2729	286.16	17.154	ld_timeinlight	13	15	73.095	66.4371	BALB/C	Mice	Male	Fetus	Pre-natal	Penicillin V	No	Water ad lib	Drinking water	pregnant mother from ED 15-20	43 days post natal	young	Oral	A	Few
Champagne-Jorgensen 2020.2	Champagne-Jorgensen 2020	237.945	34.5912	238.994	29.3501	oft_centertime	15	15	133.971	113.672	BALB/C	Mice	Female	Fetus	Pre-natal	Penicillin V	No	Water ad lib	Drinking water	pregnant mother from day 15-20	43 days post natal	young	Oral	A	Few
Champagne-Jorgensen 2020.2	Champagne-Jorgensen 2020	17.4406	2.41316	16.8921	3.18099	EPM_open_arm_time	15	15	9.34614	12.3199	BALB/C	Mice	Female	Fetus	Pre-natal	Penicillin V	No	Water ad lib	Drinking water	pregnant mother from day 15-20	43 days post natal	young	Oral	A	Few
Champagne-Jorgensen 2020.2	Champagne-Jorgensen 2020	261.209	17.154	162.963	17.9337	ld_timeinlight	15	15	66.4371	69.457	BALB/C	Mice	Female	Fetus	Pre-natal	Penicillin V	No	Water ad lib	Drinking water	pregnant mother from day 15-20	43 days post natal	young	Oral	A	Few
Champagne-Jorgensen 2020.1	Champagne-Jorgensen 2020	203.902	32.1951	155.122	33.1707	Social phase 1 - object 1	14	15	120.463	128.47	BALB/C	Mice	Male	Fetus	Pre-natal	Penicillin V	No	Water ad lib	Drinking water	pregnant mother from ED 15-20	43 days post natal	young	Oral	A	Few
Champagne-Jorgensen 2020.1	Champagne-Jorgensen 2020	226.341	43.9024	266.341	31.2195	Social phase 1 - stranger 1	14	15	164.268	120.913	BALB/C	Mice	Male	Fetus	Pre-natal	Penicillin V	No	Water ad lib	Drinking water	pregnant mother from ED 15-20	43 days post natal	young	Oral	A	Few
Champagne-Jorgensen 2020.1	Champagne-Jorgensen 2020	183.294	21.0024	180.43	16.2291	Social phase 2 - stranger 1	14	15	78.5837	62.8551	BALB/C	Mice	Male	Fetus	Pre-natal	Penicillin V	No	Water ad lib	Drinking water	pregnant mother from ED 15-20	43 days post natal	young	Oral	A	Few
Champagne-Jorgensen 2020.1	Champagne-Jorgensen 2020	293.079	17.1838	278.759	18.1384	Social phase 2 - stranger 2	14	15	64.2958	70.2498	BALB/C	Mice	Male	Fetus	Pre-natal	Penicillin V	No	Water ad lib	Drinking water	pregnant mother from ED 15-20	43 days post natal	young	Oral	A	Few
Champagne-Jorgensen 2020.2	Champagne-Jorgensen 2020	164.865	33.3333	143.243	39.6396	Social phase 1 - object 1	15	15	129.099	153.524	BALB/C	Mice	Female	Fetus	Pre-natal	Penicillin V	No	Water ad lib	Drinking water	pregnant mother from day 15-20	43 days post natal	young	Oral	A	Few
Champagne-Jorgensen 2020.2	Champagne-Jorgensen 2020	263.063	32.4324	186.486	32.4324	Social phase 1 - stranger 1	15	15	125.61	125.61	BALB/C	Mice	Female	Fetus	Pre-natal	Penicillin V	No	Water ad lib	Drinking water	pregnant mother from day 15-20	43 days post natal	young	Oral	A	Few
Champagne-Jorgensen 2020.2	Champagne-Jorgensen 2020	218.957	21.8009	204.739	20.8531	Social phase 2 - stranger 1	15	15	84.4347	80.7636	BALB/C	Mice	Female	Fetus	Pre-natal	Penicillin V	No	Water ad lib	Drinking water	pregnant mother from day 15-20	43 days post natal	young	Oral	A	Few
Champagne-Jorgensen 2020.2	Champagne-Jorgensen 2020	262.559	26.5403	228.436	27.4882	Social phase 2 - stranger 2	15	15	102.79	106.461	BALB/C	Mice	Female	Fetus	Pre-natal	Penicillin V	No	Water ad lib	Drinking water	pregnant mother from day 15-20	43 days post natal	young	Oral	A	Few
Roy Sarkar 2020	Roy Sarkar 2020	13.5135	3.82883	74.0991	9.90991	nor_discrimination_index	6	6	9.37868	24.2742	Swiss Albino	Mice	Male	Unknown	Adults	Ampicilin	No	Water gavage	NSS	14 days	7 days	Old	Oral	A	Few
Roy Sarkar 2020	Roy Sarkar 2020	19.7773	0.356347	53.2739	4.27617	mwm_time	6	6	0.872869	10.4744	Swiss Albino	Mice	Male	Unknown	Adults	Ampicilin	No	Water gavage	NSS	14 days	7 days	Old	Oral	A	Few
Li 2021	Li 2021	11.6422	0.796569	14.7059	0.796569	oft_centertime	14	14	2.98049	2.98049	Sprague-Dawley	Rat	Male	21 days	Early post-natal	Rifaximin	No	Water gavage	NSS	28 days	None	young	Oral	B	None
Li 2021	Li 2021	20.8767	0.90411	18.4932	1.23288	mwm_time	14	14	3.38287	4.613	Sprague-Dawley	Rat	Male	21 days	Early post-natal	Rifaximin	No	Water gavage	NSS	28 days	None	young	Oral	B	None
Li 2021	Li 2021	75.718	3.13316	76.5013	1.56658	SPT	14	14	11.7232	5.8616	Sprague-Dawley	Rat	Male	21 days	Early post-natal	Rifaximin	No	Water gavage	NSS	28 days	None	young	Oral	B	None
Kayyal 2020.1	Kayyal 2020	229.412		294.958		oft_centertime	15	15	110.924	113.445	BALB/C	Mice	Male	14 days	Early post-natal	Penicillin V	No	Water gavage	PBS	7 days	21 days	young	Oral	A	Few
Kayyal 2020.1	Kayyal 2020	18.3471		15.3719		EPM_open_arm_time	15	15	12.1488	10.4132	BALB/C	Mice	Male	14 days	Early post-natal	Penicillin V	No	Water gavage	PBS	7 days	21 days	young	Oral	A	Few
Kayyal 2020.1	Kayyal 2020	0.343348		0.798283		Sociability index	15	15	0.0858369	0.0643777	BALB/C	Mice	Male	14 days	Early post-natal	Penicillin V	No	Water gavage	PBS	7 days	21 days	young	Oral	A	Few
Kayyal 2020.2	Kayyal 2020	221.849		214.286		oft_centertime	15	15	108.403	128.571	BALB/C	Mice	Female	14 days	Early post-natal	Penicillin V	No	Water gavage	PBS	7 days	21 days	young	Oral	A	Few
Kayyal 2020.2	Kayyal 2020	17.3554		13.8843		EPM_open_arm_time	15	15	8.92562	9.91736	BALB/C	Mice	Female	14 days	Early post-natal	Penicillin V	No	Water gavage	PBS	7 days	21 days	young	Oral	A	Few
Kayyal 2020.2	Kayyal 2020	0.596567		0.527897		Sociability index	15	15	0.0815451	0.107296	BALB/C	Mice	Female	14 days	Early post-natal	Penicillin V	No	Water gavage	PBS	7 days	21 days	young	Oral	A	Few
Geary 2021.1	Geary 2021	3.7741	0.50966	4.34369	0.72131	oft_centertime	20	19	2.27927	3.14412	C57BL/6J	Mice	Female	13 weeks	Adults	Neomycin, Bacitracin, Pimaricin	Yes	Water ad lib	Tap water	5 days	None	Old	Oral	A	None
Geary 2021.2	Geary 2021	6.89194	0.903875	4.66437	0.658069	oft_centertime	16	21	3.6155	3.01565	C57BL/6J	Mice	Male	13 weeks	Adults	Neomycin, Bacitracin, Pimaricin	Yes	Water ad lib	Tap water	5 days	None	Old	Oral	A	None
Ray 2021.1	Ray 2021	3.75446		3.40625		EPM-closed arm time	7	7	0.0803571	0.107143	C57BL/6J	Mice	Male	6-8 weeks	Adolescent	Vancomycin	No	Water gavage		6 days	None	Old	Oral	A	None
Ray 2021.2	Ray 2021	3.83482		3.54018		EPM-closed arm time	7	7	0.120536	0.107143	C57BL/6J	Mice	Male	6-8 weeks	Adolescent	Vancomycin	No	Water gavage		6 days	54 days	Old	Oral	A	Few
Ray 2021.3	Ray 2021	4.29577		3.02817		EPM-closed arm time	7	7	0.169014	0.140845	BALB/C	Mice	Male	6-8 weeks	Adolescent	Vancomycin	No	Water gavage		6 days	None	Old	Oral	A	None
Ray 2021.4	Ray 2021	3.28169		3.11268		EPM-closed arm time	7	7	0.253521	0.112676	BALB/C	Mice	Male	6-8 weeks	Adolescent	Vancomycin	No	Water gavage		6 days	54 days	Old	Oral	A	Few
Ray 2021.1	Ray 2021	1.8326		2.18502		oft_centertime	7	7	0.264317	0.246696	C57BL/6J	Mice	Male	6-8 weeks	Adolescent	Vancomycin	No	Water gavage		6 days	None	Old	Oral	A	None
Ray 2021.2	Ray 2021	2.22026		2.06167		oft_centertime	7	7	0.123348	0.140969	C57BL/6J	Mice	Male	6-8 weeks	Adolescent	Vancomycin	No	Water gavage		6 days	54 days	Old	Oral	A	Few
Ray 2021.3	Ray 2021	1.09259		2.72222		oft_centertime	7	7	0.148148	0.148148	BALB/C	Mice	Male	6-8 weeks	Adolescent	Vancomycin	No	Water gavage		6 days	None	Old	Oral	A	None
Ray 2021.4	Ray 2021	2.38889		2.59259		oft_centertime	7	7	0.185185	0.185185	BALB/C	Mice	Male	6-8 weeks	Adolescent	Vancomycin	No	Water gavage		6 days	54 days	Old	Oral	A	Few
Ray 2021.1	Ray 2021	2.41778		2.11556		fst	7	7	0.177778	0.106667	C57BL/6J	Mice	Male	6-8 weeks	Adolescent	Vancomycin	No	Water gavage		6 days	None	Old	Oral	A	None
Ray 2021.2	Ray 2021	2.38222		2.09778		fst	7	7	0.266667	0.266667	C57BL/6J	Mice	Male	6-8 weeks	Adolescent	Vancomycin	No	Water gavage		6 days	54 days	Old	Oral	A	Few
Ray 2021.3	Ray 2021	3.17051		2.17512		fst	7	7	0.165899	0.129032	BALB/C	Mice	Male	6-8 weeks	Adolescent	Vancomycin	No	Water gavage		6 days	None	Old	Oral	A	None
Ray 2021.4	Ray 2021	2.17512		2.06452		fst	7	7	0.35023	0.331797	BALB/C	Mice	Male	6-8 weeks	Adolescent	Vancomycin	No	Water gavage		6 days	54 days	Old	Oral	A	Few
Hao 2021	Hao 2021	230.247		185.185		tst	10	10	9.85185	12.963	C57BL/6J	Mice	Male	6 weeks	Adolescent	Ampicilin	No	Water gavage	Saline	10 days	None	Old	Oral	A	None
Hao 2021	Hao 2021	30.1134		53.3333		EPM_open_arm_time	10	10	2.35828	2.90249	C57BL/6J	Mice	Male	6 weeks	Adolescent	Ampicilin	No	Water gavage	Saline	10 days	None	Old	Oral	A	None
Li 2022.1	Li 2022	53.3333		25.7576		mwm_latency	15	15	12.7273	12.7273	Kunming	Mice	Male	Birth	Early post-natal	Ampicillin, vancomycin, neomycin, bacitracin, imipenem	Yes	Water gavage		84 days	None	young	Oral	B	None
Li 2022.2	Li 2022	50.9091		25.7576		mwm_latency	15	15	16.0606	12.7273	Kunming	Mice	Male	Birth	Early post-natal	Ampicillin, vancomycin, neomycin, bacitracin, imipenem	Yes	Water gavage		21 days	63 days	young	Oral	B	Few
Li 2022.3	Li 2022	38.4848		25.7576		mwm_latency	15	15	19.0909	12.7273	Kunming	Mice	Male	21 days	Early post-natal	Ampicillin, vancomycin, neomycin, bacitracin, imipenem	Yes	Water gavage		35 days	28 days	young	Oral	B	Few
Li 2022.4	Li 2022	36.6667		25.7576		mwm_latency	15	15	17.2727	12.7273	Kunming	Mice	Male	56 days	Adolescent	Ampicillin, vancomycin, neomycin, bacitracin, imipenem	Yes	Water gavage		28 days	None	Old	Oral	B	None
Li 2022.1	Li 2022	17.4419		56.1628		oft_centertime	15	15	10.4651	47.7907	Kunming	Mice	Male	Birth	Early post-natal	Ampicillin, vancomycin, neomycin, bacitracin, imipenem	Yes	Water gavage		84 days	None	young	Oral	B	None
Li 2022.2	Li 2022	23.7209		56.1628		oft_centertime	15	15	23.0233	47.7907	Kunming	Mice	Male	Birth	Early post-natal	Ampicillin, vancomycin, neomycin, bacitracin, imipenem	Yes	Water gavage		21 days	63 days	young	Oral	B	Few
Li 2022.3	Li 2022	18.1395		56.1628		oft_centertime	15	15	10.4651	47.7907	Kunming	Mice	Male	21 days	Early post-natal	Ampicillin, vancomycin, neomycin, bacitracin, imipenem	Yes	Water gavage		35 days	28 days	young	Oral	B	Few
Li 2022.4	Li 2022	28.6047		56.1628		oft_centertime	15	15	12.5581	47.7907	Kunming	Mice	Male	56 days	Adolescent	Ampicillin, vancomycin, neomycin, bacitracin, imipenem	Yes	Water gavage		28 days	None	Old	Oral	B	None
Li 2022.1	Li 2022	146.882		109.007		tst	15	15	22.1709	31.8707	Kunming	Mice	Male	Birth	Early post-natal	Ampicillin, vancomycin, neomycin, bacitracin, imipenem	Yes	Water gavage		84 days	None	young	Oral	B	None
Li 2022.2	Li 2022	154.734		109.007		tst	15	15	25.8661	31.8707	Kunming	Mice	Male	Birth	Early post-natal	Ampicillin, vancomycin, neomycin, bacitracin, imipenem	Yes	Water gavage		21 days	63 days	young	Oral	B	Few
Li 2022.3	Li 2022	90.9931		109.007		tst	15	15	31.8707	31.8707	Kunming	Mice	Male	21 days	Early post-natal	Ampicillin, vancomycin, neomycin, bacitracin, imipenem	Yes	Water gavage		35 days	28 days	young	Oral	B	Few
Li 2022.4	Li 2022	135.797		109.007		tst	15	15	32.3326	31.8707	Kunming	Mice	Male	56 days	Adolescent	Ampicillin, vancomycin, neomycin, bacitracin, imipenem	Yes	Water gavage		28 days	None	Old	Oral	B	None
Luo 2022	Luo 2022	0.384283	0.0576286	0.379962	0.0634166	nor_discrimination_index	7	7	0.152471	0.167785	C57BL/6J	Mice	Male	5-10 weeks	Adolescent	Ampicillin, vancomycin, neomycin, gentamycin, erythromycin	Yes	Water ad lib		28 days	28 days	Old	Oral	B	Few
Luo 2022	Luo 2022	29.803	1.97044	32.266	2.95567	NOR-time familiar	7	7	5.2133	7.81995	C57BL/6J	Mice	Male	5-10 weeks	Adolescent	Ampicillin, vancomycin, neomycin, gentamycin, erythromycin	Yes	Water ad lib		28 days	28 days	Old	Oral	B	Few
Luo 2022	Luo 2022	68.9655	1.97044	66.5025	2.95567	NOR-time novel	7	7	5.2133	7.81995	C57BL/6J	Mice	Male	5-10 weeks	Adolescent	Ampicillin, vancomycin, neomycin, gentamycin, erythromycin	Yes	Water ad lib		28 days	28 days	Old	Oral	B	Few
Sarkar 2022	Sarkar 2022	17.2336	4.7619	86.1678	4.53515	nor_discrimination_index	6	6	11.6642	11.1088	Swiss Albino	Mice	Male	adults	Adults	Ampicilin	No	Water gavage		14 days	None	Old	Oral	A	None
Sarkar 2022	Sarkar 2022	18	1.16667	57.6667	2.16667	mwm_time	6	6	2.85774	5.30723	Swiss Albino	Mice	Male	adults	Adults	Ampicilin	No	Water gavage		14 days	None	Old	Oral	A	None
Tang 2022	Tang 2022	0.50989		3.25275		oft_centertime	10	10	0.404396	1.44176	BALB/C	Mice	Both	6-8 weeks	Adolescent	Azithromycin	No	Water gavage		63 days	7 days	Old	Oral	B	Few
Yu 2022	Yu 2022	0.82397	0.0692884	0.906367	0.0224719	SPT	8	8	0.195977	0.0635602	Wistar	Rat	Male	adults	Adults	Imipenem	No	Water gavage		4 days	2 days	Old	Oral	A	Few
Zhang 2022	Zhang 2022	152.876	6.40502	88.4161	5.35484	tst	6	6	15.689	13.1166	Kunming	Mice	Male	Birth	Early post-natal	Ampicillin, vancomycin, neomycin, bacitracin, imipenem	Yes	Water gavage		75 days	None	young	Oral	B	None
Zhang 2022	Zhang 2022	49.0881	6.56275	26.5409	4.1674	mwm_latency	6	6	16.0754	10.208	Kunming	Mice	Male	Birth	Early post-natal	Ampicillin, vancomycin, neomycin, bacitracin, imipenem	Yes	Water gavage		75 days	None	young	Oral	B	None
Morozova 2022	Morozova 2022	33.4375	3.4375	21.875	1.875	ld_timeinlight	9	9	10.3125	5.625	C57BL/6J	Mice	Male	8-14 weeks	Adults	Vancomycin, rifampicin	Yes	Water ad lib		2 weeks	none	Old	Oral	A	None
Morozova 2022	Morozova 2022	9.76596	1.44681	8.78723	0.638298	L/D-light entries	9	9	4.34043	1.91489	C57BL/6J	Mice	Male	8-14 weeks	Adults	Vancomycin, rifampicin	Yes	Water ad lib		2 weeks	none	Old	Oral	A	none
Bello-medina 2022	Bello-medina 2022	90.8091	4.86529	90.1452	4.44016	nor_discrimination_index	10	10	15.3854	14.041	B6129SF1/J	Mice	Male	fetus	Pre-natal	Ampicillin, metronidazole, vancomycin,neomycin	Yes	Water ad lib		Before pregnancy-PD150	None	young	Oral	B	None
Bello-medina 2022	Bello-medina 2022	17.2449	2.55102	18.2653	3.67347	NOR-time novel	10	10	8.06703	11.6165	B6129SF1/J	Mice	Male	fetus	Pre-natal	Ampicillin, metronidazole, vancomycin,neomycin	Yes	Water ad lib		Before pregnancy-PD150	None	young	Oral	B	None
Bello-medina 2022	Bello-medina 2022	1.22449	0.510204	1.83673	1.02041	NOR-time familiar	10	10	1.61341	3.22681	B6129SF1/J	Mice	Male	fetus	Pre-natal	Ampicillin, metronidazole, vancomycin,neomycin	Yes	Water ad lib		Before pregnancy-PD150	None	young	Oral	B	None
Lynch 2023.1	Lynch 2023	50.9719	3.88769	55.2916	4.9676	nor_discrimination_index	10	10	12.294	15.7089	NIH Swiss	Mice	Male	12 days	Early post-natal	Ampicilliin, gentamycin, vancomycin, imipenem	Yes	Water gavage		7 days	26 days	young	Oral	A	Few
Lynch 2023.2	Lynch 2023	55.0756	4.31965	54.4276	3.23974	nor_discrimination_index	10	10	13.6599	10.245	NIH Swiss	Mice	Female	12 days	Early post-natal	Ampicilliin, gentamycin, vancomycin, imipenem	Yes	Water gavage		7 days	26 days	young	Oral	A	Few
Lynch 2023.3	Lynch 2023	63.1799	2.92887	55.6485	5.64854	nor_discrimination_index	10	10	9.2619	17.8622	NIH Swiss	Mice	Male	21 days	Early post-natal	Ampicilliin, gentamycin, vancomycin, imipenem	Yes	Water gavage		7 days	15 days	young	Oral	A	Few
Lynch 2023.4	Lynch 2023	53.1381	4.39331	63.5983	4.60251	nor_discrimination_index	10	10	13.8929	14.5544	NIH Swiss	Mice	Female	21 days	Early post-natal	Ampicilliin, gentamycin, vancomycin, imipenem	Yes	Water gavage		7 days	15 days	young	Oral	A	Few
Lynch 2023.5	Lynch 2023	61.6592	3.58744	58.296	3.13901	nor_discrimination_index	10	10	11.3445	9.92643	NIH Swiss	Mice	Male	2 days	Early post-natal	Ampicilliin, gentamycin, vancomycin, imipenem	Yes	Water gavage		7 days	35 days	young	Oral	A	Few
Lynch 2023.6	Lynch 2023	65.0224	4.4843	56.7265	6.72646	nor_discrimination_index	10	10	14.1806	21.2709	NIH Swiss	Mice	Female	2 days	Early post-natal	Ampicilliin, gentamycin, vancomycin, imipenem	Yes	Water gavage		7 days	35 days	young	Oral	A	Few
Lynch 2023.1	Lynch 2023	80.7915	5.21236	90.0579	4.92278	oft_centertime	10	10	16.4829	15.5672	NIH Swiss	Mice	Male	12 days	Early post-natal	Ampicilliin, gentamycin, vancomycin, imipenem	Yes	Water gavage		7 days	26 days	young	Oral	A	Few
Lynch 2023.2	Lynch 2023	53.5714	3.76448	75.5792	6.37066	oft_centertime	10	10	11.9043	20.1458	NIH Swiss	Mice	Female	12 days	Early post-natal	Ampicilliin, gentamycin, vancomycin, imipenem	Yes	Water gavage		7 days	26 days	young	Oral	A	Few
Lynch 2023.3	Lynch 2023	65	5	64.1667	5.55556	oft_centertime	10	10	15.8114	17.5682	NIH Swiss	Mice	Male	21 days	Early post-natal	Ampicilliin, gentamycin, vancomycin, imipenem	Yes	Water gavage		7 days	15 days	young	Oral	A	Few
Lynch 2023.4	Lynch 2023	75	7.77778	79.4444	8.88889	oft_centertime	10	10	24.5955	28.1091	NIH Swiss	Mice	Female	21 days	Early post-natal	Ampicilliin, gentamycin, vancomycin, imipenem	Yes	Water gavage		7 days	15 days	young	Oral	A	Few
Lynch 2023.5	Lynch 2023	71.0372	6.75147	64.2857	7.92564	oft_centertime	10	10	21.35	25.0631	NIH Swiss	Mice	Male	2 days	Early post-natal	Ampicilliin, gentamycin, vancomycin, imipenem	Yes	Water gavage		7 days	35 days	young	Oral	A	Few
Lynch 2023.6	Lynch 2023	62.5245	3.81605	70.4501	7.04501	oft_centertime	10	10	12.0674	22.2783	NIH Swiss	Mice	Female	2 days	Early post-natal	Ampicilliin, gentamycin, vancomycin, imipenem	Yes	Water gavage		7 days	35 days	young	Oral	A	Few
Lynch 2023.1	Lynch 2023	24.6305	8.62069	33.2512	9.85222	Social phase 1 - object 1	10	10	27.261	31.1554	NIH Swiss	Mice	Male	12 days	Early post-natal	Ampicilliin, gentamycin, vancomycin, imipenem	Yes	Water gavage		7 days	26 days	young	Oral	A	Few
Lynch 2023.2	Lynch 2023	27.0936	4.92611	28.3251	4.92611	Social phase 1 - object 1	10	10	15.5777	15.5777	NIH Swiss	Mice	Female	12 days	Early post-natal	Ampicilliin, gentamycin, vancomycin, imipenem	Yes	Water gavage		7 days	26 days	young	Oral	A	Few
Lynch 2023.3	Lynch 2023	18.3824	3.67647	29.4118	3.67647	Social phase 1 - object 1	10	10	11.626	11.626	NIH Swiss	Mice	Male	21 days	Early post-natal	Ampicilliin, gentamycin, vancomycin, imipenem	Yes	Water gavage		7 days	15 days	young	Oral	A	Few
Lynch 2023.4	Lynch 2023	29.4118	7.35294	35.5392	6.12745	Social phase 1 - object 1	10	10	23.252	19.3767	NIH Swiss	Mice	Female	21 days	Early post-natal	Ampicilliin, gentamycin, vancomycin, imipenem	Yes	Water gavage		7 days	15 days	young	Oral	A	Few
Lynch 2023.5	Lynch 2023	34.3137	8.57843	45.3431	13.4804	Social phase 1 - object 1	10	10	27.1274	42.6287	NIH Swiss	Mice	Male	2 days	Early post-natal	Ampicilliin, gentamycin, vancomycin, imipenem	Yes	Water gavage		7 days	35 days	young	Oral	A	Few
Lynch 2023.6	Lynch 2023	36.7647	7.35294	36.7647	8.57843	Social phase 1 - object 1	10	10	23.252	27.1274	NIH Swiss	Mice	Female	2 days	Early post-natal	Ampicilliin, gentamycin, vancomycin, imipenem	Yes	Water gavage		7 days	35 days	young	Oral	A	Few
Lynch 2023.1	Lynch 2023	149.015	16.0099	125.616	14.7783	Social phase 1 - stranger 1	10	10	50.6276	46.7332	NIH Swiss	Mice	Male	12 days	Early post-natal	Ampicilliin, gentamycin, vancomycin, imipenem	Yes	Water gavage		7 days	26 days	young	Oral	A	Few
Lynch 2023.2	Lynch 2023	114.532	16.0099	119.458	9.85222	Social phase 1 - stranger 1	10	10	50.6276	31.1554	NIH Swiss	Mice	Female	12 days	Early post-natal	Ampicilliin, gentamycin, vancomycin, imipenem	Yes	Water gavage		7 days	26 days	young	Oral	A	Few
Lynch 2023.3	Lynch 2023	144.608	8.57843	111.52	18.3824	Social phase 1 - stranger 1	10	10	27.1274	58.1301	NIH Swiss	Mice	Male	21 days	Early post-natal	Ampicilliin, gentamycin, vancomycin, imipenem	Yes	Water gavage		7 days	15 days	young	Oral	A	Few
Lynch 2023.4	Lynch 2023	90.6863	8.57843	113.971	15.9314	Social phase 1 - stranger 1	10	10	27.1274	50.3794	NIH Swiss	Mice	Female	21 days	Early post-natal	Ampicilliin, gentamycin, vancomycin, imipenem	Yes	Water gavage		7 days	15 days	young	Oral	A	Few
Lynch 2023.5	Lynch 2023	98.0392	11.0294	83.3333	14.7059	Social phase 1 - stranger 1	10	10	34.8781	46.5041	NIH Swiss	Mice	Male	2 days	Early post-natal	Ampicilliin, gentamycin, vancomycin, imipenem	Yes	Water gavage		7 days	35 days	young	Oral	A	Few
Lynch 2023.6	Lynch 2023	115.196	13.4804	88.2353	8.57843	Social phase 1 - stranger 1	10	10	42.6287	27.1274	NIH Swiss	Mice	Female	2 days	Early post-natal	Ampicilliin, gentamycin, vancomycin, imipenem	Yes	Water gavage		7 days	35 days	young	Oral	A	Few
Lynch 2023.1	Lynch 2023	67.734	9.85222	40.6404	7.38916	Social phase 2 - stranger 1	10	10	31.1554	23.3666	NIH Swiss	Mice	Male	12 days	Early post-natal	Ampicilliin, gentamycin, vancomycin, imipenem	Yes	Water gavage		7 days	26 days	young	Oral	A	Few
Lynch 2023.2	Lynch 2023	43.1034	11.0837	60.3448	8.62069	Social phase 2 - stranger 1	10	10	35.0499	27.261	NIH Swiss	Mice	Female	12 days	Early post-natal	Ampicilliin, gentamycin, vancomycin, imipenem	Yes	Water gavage		7 days	26 days	young	Oral	A	Few
Lynch 2023.3	Lynch 2023	82.1078	15.9314	47.7941	9.80392	Social phase 2 - stranger 1	10	10	50.3794	31.0027	NIH Swiss	Mice	Male	21 days	Early post-natal	Ampicilliin, gentamycin, vancomycin, imipenem	Yes	Water gavage		7 days	15 days	young	Oral	A	Few
Lynch 2023.4	Lynch 2023	52.6961	11.0294	53.9216	8.57843	Social phase 2 - stranger 1	10	10	34.8781	27.1274	NIH Swiss	Mice	Female	21 days	Early post-natal	Ampicilliin, gentamycin, vancomycin, imipenem	Yes	Water gavage		7 days	15 days	young	Oral	A	Few
Lynch 2023.5	Lynch 2023	42.8922	8.57843	49.0196	11.0294	Social phase 2 - stranger 1	10	10	27.1274	34.8781	NIH Swiss	Mice	Male	2 days	Early post-natal	Ampicilliin, gentamycin, vancomycin, imipenem	Yes	Water gavage		7 days	35 days	young	Oral	A	Few
Lynch 2023.6	Lynch 2023	50.2451	6.12745	64.951	15.9314	Social phase 2 - stranger 1	10	10	19.3767	50.3794	NIH Swiss	Mice	Female	2 days	Early post-natal	Ampicilliin, gentamycin, vancomycin, imipenem	Yes	Water gavage		7 days	35 days	young	Oral	A	Few
Lynch 2023.1	Lynch 2023	134.236	9.85222	141.626	13.5468	Social phase 2 - stranger 2	10	10	31.1554	42.8387	NIH Swiss	Mice	Male	12 days	Early post-natal	Ampicilliin, gentamycin, vancomycin, imipenem	Yes	Water gavage		7 days	26 days	young	Oral	A	Few
Lynch 2023.2	Lynch 2023	107.143	16.0099	98.5222	13.5468	Social phase 2 - stranger 2	10	10	50.6276	42.8387	NIH Swiss	Mice	Female	12 days	Early post-natal	Ampicilliin, gentamycin, vancomycin, imipenem	Yes	Water gavage		7 days	26 days	young	Oral	A	Few
Lynch 2023.3	Lynch 2023	120.098	15.9314	106.618	23.2843	Social phase 2 - stranger 2	10	10	50.3794	73.6315	NIH Swiss	Mice	Male	21 days	Early post-natal	Ampicilliin, gentamycin, vancomycin, imipenem	Yes	Water gavage		7 days	15 days	young	Oral	A	Few
Lynch 2023.4	Lynch 2023	91.9118	17.1569	112.745	24.5098	Social phase 2 - stranger 2	10	10	54.2548	77.5068	NIH Swiss	Mice	Female	21 days	Early post-natal	Ampicilliin, gentamycin, vancomycin, imipenem	Yes	Water gavage		7 days	15 days	young	Oral	A	Few
Lynch 2023.5	Lynch 2023	78.4314	8.57843	78.4314	23.2843	Social phase 2 - stranger 2	10	10	27.1274	73.6315	NIH Swiss	Mice	Male	2 days	Early post-natal	Ampicilliin, gentamycin, vancomycin, imipenem	Yes	Water gavage		7 days	35 days	young	Oral	A	Few
Lynch 2023.6	Lynch 2023	128.676	19.6078	79.6569	15.9314	Social phase 2 - stranger 2	10	10	62.0054	50.3794	NIH Swiss	Mice	Female	2 days	Early post-natal	Ampicilliin, gentamycin, vancomycin, imipenem	Yes	Water gavage		7 days	35 days	young	Oral	A	Few
Lynch 2023.1	Lynch 2023	32.1033	8.85609	44.2804	12.5461	tst	10	10	28.0054	39.6743	NIH Swiss	Mice	Male	12 days	Early post-natal	Ampicilliin, gentamycin, vancomycin, imipenem	Yes	Water gavage		7 days	26 days	young	Oral	A	Few
Lynch 2023.2	Lynch 2023	54.2435	8.48708	49.4465	17.7122	tst	10	10	26.8385	56.0108	NIH Swiss	Mice	Female	12 days	Early post-natal	Ampicilliin, gentamycin, vancomycin, imipenem	Yes	Water gavage		7 days	26 days	young	Oral	A	Few
Lynch 2023.3	Lynch 2023	38.8785	8.97196	29.5327	6.72897	tst	10	10	28.3718	21.2789	NIH Swiss	Mice	Male	21 days	Early post-natal	Ampicilliin, gentamycin, vancomycin, imipenem	Yes	Water gavage		7 days	15 days	young	Oral	A	Few
Lynch 2023.4	Lynch 2023	75.514	12.7103	59.0654	16.4486	tst	10	10	40.1934	52.015	NIH Swiss	Mice	Female	21 days	Early post-natal	Ampicilliin, gentamycin, vancomycin, imipenem	Yes	Water gavage		7 days	15 days	young	Oral	A	Few
Lynch 2023.5	Lynch 2023	37.7649	7.70713	37.3796	9.24855	tst	10	10	24.3721	29.2465	NIH Swiss	Mice	Male	2 days	Early post-natal	Ampicilliin, gentamycin, vancomycin, imipenem	Yes	Water gavage		7 days	35 days	young	Oral	A	Few
Lynch 2023.6	Lynch 2023	38.5356	8.47784	60.1156	14.2582	tst	10	10	26.8093	45.0884	NIH Swiss	Mice	Female	2 days	Early post-natal	Ampicilliin, gentamycin, vancomycin, imipenem	Yes	Water gavage		7 days	35 days	young	Oral	A	Few
Yao 2022	Yao 2022	22.5852		22.4248		oft_centertime	10	8	1.76353	1.32265	C57BL/6J	Mice	Male	9-10 weeks	Adults	Minocycline	No	Water gavage		14 days	None	Old	Oral	A	None
Yao 2022	Yao 2022	20.0606		20.0606		EPM_open_arm_time	10	8	2.06061	1.75758	C57BL/6J	Mice	Male	9-10 weeks	Adults	Minocycline	No	Water gavage		14 days	None	Old	Oral	A	None
Yao 2022	Yao 2022	164.126		168.161		tst	10	8	17.4888	17.0404	C57BL/6J	Mice	Male	9-10 weeks	Adults	Minocycline	No	Water gavage		14 days	None	Old	Oral	A	None
Yao 2022	Yao 2022	149.021		152.596		fst	10	8	6.12766	10.8936	C57BL/6J	Mice	Male	9-10 weeks	Adults	Minocycline	No	Water gavage		14 days	None	Old	Oral	A	None
Yao 2022	Yao 2022	0.680585		0.703549		SPT	10	8	0.0647182	0.104384	C57BL/6J	Mice	Male	9-10 weeks	Adults	Minocycline	No	Water gavage		14 days	None	Old	Oral	A	None
Sun 2023	Sun 2023	18.8889	1.74603	31.2698	2.85714	EPM_open_arm_time	6	6	4.27689	6.99854	C57BL/6J	Mice	Male	6 weeks	Adolescent	Ampicillin, Streptomycin, Clindamycin	Yes	Water ad lib		21 days	2 weeks	Old	Oral	B	Few
Sun 2023	Sun 2023	201.047	11.7801	109.948	14.9215	tst	6	6	28.8552	36.55	C57BL/6J	Mice	Male	6 weeks	Adolescent	Ampicillin, Streptomycin, Clindamycin	Yes	Water ad lib		21 days	2 weeks	Old	Oral	B	Few
Sun 2023	Sun 2023	162.5	26.3158	102.632	13.8158	fst	6	6	64.4603	33.8416	C57BL/6J	Mice	Male	6 weeks	Adolescent	Ampicillin, Streptomycin, Clindamycin	Yes	Water ad lib		21 days	2 weeks	Old	Oral	B	Few
Sun 2023	Sun 2023	10.6557	1.48566	16.6496	1.33197	L/D-light entries	6	6	3.6391	3.26264	C57BL/6J	Mice	Male	6 weeks	Adolescent	Ampicillin, Streptomycin, Clindamycin	Yes	Water ad lib		21 days	2 weeks	Old	Oral	B	Few
Sun 2023	Sun 2023	115.299	11.9734	150.333	11.0865	ld_timeinlight	6	6	29.3287	27.1562	C57BL/6J	Mice	Male	6 weeks	Adolescent	Ampicillin, Streptomycin, Clindamycin	Yes	Water ad lib		21 days	2 weeks	Old	Oral	B	Few
Ruiz-Gonzalez 2022	Ruiz-Gonzalez 2022	33.754	7.9288	15.178	6.1165	fst	8	8	22.426	17.3001	Sprague-Dawley	Rat	Male	60 days	Adults	Ampicillin, neomycin, vancomycin, metronidazole	Yes	Water ad lib		30 days	None	Old	Oral	B	None
Liu 2022.1	Liu 2022	26.4085	2.11268	36.7606	2.11268	EPM_open_arm_time	9	9	6.33803	6.33803	C57BL/6J	Mice	Both	Birth	Early post-natal	Ampicilin	No	Water gavage		28 days	14 days	young	Oral	B	Few
Liu 2022.2	Liu 2022	29.7887	1.69014	36.7606	2.11268	EPM_open_arm_time	9	9	5.07042	6.33803	C57BL/6J	Mice	Both	Birth	Early post-natal	Vancomycin	No	Water gavage		28 days	14 days	young	Oral	B	Few
Liu 2022.1	Liu 2022	39.9209	3.35968	23.913	2.37154	mwm_latency	9	9	10.0791	7.11462	C57BL/6J	Mice	Both	Birth	Early post-natal	Ampicilin	No	Water gavage		28 days	14 days	young	Oral	B	Few
Liu 2022.2	Liu 2022	30.0395	3.55731	23.913	2.37154	mwm_latency	9	9	10.6719	7.11462	C57BL/6J	Mice	Both	Birth	Early post-natal	Vancomycin	No	Water gavage		28 days	14 days	young	Oral	B	Few
Liu 2022.1	Liu 2022	22.2222	1.11111	29.8519	1.55556	mwm_time	9	9	3.33333	4.66667	C57BL/6J	Mice	Both	Birth	Early post-natal	Ampicilin	No	Water gavage		28 days	14 days	young	Oral	B	Few
Liu 2022.2	Liu 2022	24.3704	1.11111	29.8519	1.55556	mwm_time	9	9	3.33333	4.66667	C57BL/6J	Mice	Both	Birth	Early post-natal	Vancomycin	No	Water gavage		28 days	14 days	young	Oral	B	Few
Liu 2022.1	Liu 2022	88.2155	6.39731	120.875	6.73401	oft_centertime	9	9	19.1919	20.202	C57BL/6J	Mice	Both	Birth	Early post-natal	Ampicilin	No	Water gavage		28 days	14 days	young	Oral	B	Few
Liu 2022.2	Liu 2022	91.9192	6.06061	120.875	6.73401	oft_centertime	9	9	18.1818	20.202	C57BL/6J	Mice	Both	Birth	Early post-natal	Vancomycin	No	Water gavage		28 days	14 days	young	Oral	B	Few
Liu 2022.1	Liu 2022	38.8508	3.85935	33.1904	3.60206	Social phase 1 - object 1	9	9	11.578	10.8062	C57BL/6J	Mice	Both	Birth	Early post-natal	Ampicilin	No	Water gavage		28 days	14 days	young	Oral	B	Few
Liu 2022.1	Liu 2022	76.6724	4.37393	71.7839	6.17496	Social phase 1 - stranger 1	9	9	13.1218	18.5249	C57BL/6J	Mice	Both	Birth	Early post-natal	Ampicilin	No	Water gavage		28 days	14 days	young	Oral	B	Few
Liu 2022.2	Liu 2022	34.9914	2.05832	33.1904	3.60206	Social phase 1 - object 1	9	9	6.17496	10.8062	C57BL/6J	Mice	Both	Birth	Early post-natal	Vancomycin	No	Water gavage		28 days	14 days	young	Oral	B	Few
Liu 2022.2	Liu 2022	69.4683	7.97599	71.7839	6.17496	Social phase 1 - stranger 1	9	9	23.928	18.5249	C57BL/6J	Mice	Both	Birth	Early post-natal	Vancomycin	No	Water gavage		28 days	14 days	young	Oral	B	Few
Liu 2022.1	Liu 2022	55.7958	10.1211	27.5087	5.19031	Social phase 2 - stranger 1	9	9	30.3633	15.5709	C57BL/6J	Mice	Both	Birth	Early post-natal	Ampicilin	No	Water gavage		28 days	14 days	young	Oral	B	Few
Liu 2022.1	Liu 2022	63.0623	6.22837	73.7024	9.60208	Social phase 2 - stranger 2	9	9	18.6851	28.8062	C57BL/6J	Mice	Both	Birth	Early post-natal	Ampicilin	No	Water gavage		28 days	14 days	young	Oral	B	Few
Liu 2022.2	Liu 2022	42.0415	6.48789	27.5087	5.19031	Social phase 2 - stranger 1	9	9	19.4637	15.5709	C57BL/6J	Mice	Both	Birth	Early post-natal	Vancomycin	No	Water gavage		28 days	14 days	young	Oral	B	Few
Liu 2022.2	Liu 2022	58.91	3.63322	73.7024	9.60208	Social phase 2 - stranger 2	9	9	10.8997	28.8062	C57BL/6J	Mice	Both	Birth	Early post-natal	Vancomycin	No	Water gavage		28 days	14 days	young	Oral	B	Few
Bercik 2011	Bercik 2011	235.679	15.2209	151.227	12.766	ld_timeinlight	39	47	95.0548	87.519	BALB/C	Mice	Male	8-10 weeks	Adults	Neomycin, Bacitracin, Pimaricin	Yes	Water ad lib	Sterile water	7 days	None	Old	Oral	A	None
Bercik 2011	Bercik 2011	196.89	18.6579	151.227	12.766	ld_timeinlight	19	47	81.3281	87.519	BALB/C	Mice	Male	8-10 weeks	Adults	Neomycin, Bacitracin, Pimaricin	Yes	Water ad lib	Sterile water	7 days	2 weeks	Old	Oral	A	Few
Bercik 2011	Bercik 2011	39.6469	2.16693	27.2071	2.24719	L/D-light entries	39	47	13.5325	15.406	BALB/C	Mice	Male	8-10 weeks	Adults	Neomycin, Bacitracin, Pimaricin	Yes	Water ad lib	Sterile water	7 days	None	Old	Oral	A	None
Bercik 2011	Bercik 2011	29.5345	2.08668	27.2071	2.24719	L/D-light entries	19	47	9.09562	15.406	BALB/C	Mice	Male	8-10 weeks	Adults	Neomycin, Bacitracin, Pimaricin	Yes	Water ad lib	Sterile water	7 days	2 weeks	Old	Oral	A	Few

## Sheet: molecular_mechanism
Article	Article name	Microbiome method	Strain	Rodent	Sex	Age at start of experiment	Age group	Antibiotics	Cocktails	Route	Control	Number of days abx administered	Number of days between Abx and behavioral test	IL-6 (plasma)	IL-1b (plasma)	TNF-a (plasma)	BDNF (hip)	BDNF (amy)	Il-1b (amy)	Tnf-a (amy)	Il-6 (amy)	BDNF (hypo)	BDNF (PFC)	Corticoster	IL-10 (plasma)	IFN-y (plasma)	IL-10 (hipp)	TNF-a (hipp)	IL-6 (hipp)	IL-1b (hipp)	TNF-a (PFC)	IL-1b (PFC)	IL-6 (PFC)	IL-10 (PFC)	IL-2 (hypo)	IL-1b (hypo)	IL-2 (hipp)	IL-2 (PFC)	IL-6 (hypo)	TNF-a (hypo)	Il-2(plasma)	Il-4(plasma)	Il-12 (plasma)	IL-1a (hipp)
Wang 2020	Antibiotic-induced microbiome depletion is associated with resilience in mice after chronic social defeat stress.	16S	C57BL/6J	Mice	Male	8 weeks	Adolescent	ampicillin, neomycin sulfate, metronidazole	Yes	Water ad lib	Drinking water	14 days	10 days	NS
Guida 2018	Antibiotic-induced microbiota perturbation causes gut endocannabinoidome changes, hippocampal neuroglial reorganization and depression in mice.	16S	C57BL/6J	Mice	Male	6 weeks	Adolescent	Ampicillin, Streptomycin, Clindamycin	Yes	Water ad lib	Saline	14 days	14 days		NS	NS	Decrease
Hoban 2016	Behavioural and neurochemical consequences of chronic gut microbiota depletion during adulthood in the rat.	16S	Sprague-Dawley	Rat	Male	10 weeks	Adults	Ampicillin, Vancomycin, Ciprofloxacin, Imipenem, Metronidazole	Yes	Water ad lib	Autoclaved water	49 days	None				NS	Increase						NS
Frohlich 2016	Cognitive impairment by antibiotic-induced gut dysbiosis: Analysis of gut microbiota-brain communication.	16s	C57BL/6J	Mice	Male	8-11 weeks	Adults	Ampicillin, bacitracin, meropenem, neomycin, vancomycin	Yes	Water gavage	Distilled water	7 days	None	NS	NS	NS									NS	NS
Zheng 2021	Depletion of acetate-producing bacteria from the gut microbiota facilitates cognitive impairment through the gut-brain neural mechanism in diabetic mice.	16s	C57BL/6J	Mice	Male	6 weeks	Adolescent	Vancomycin	No	Water ad lib	Water	77 days	None														NS	NS
Jang 2018	Evidence for interplay among antibacterial-induced gut microbiota disturbance, neuro-inflammation, and anxiety in mice.	16s	C57BL/6J	Mice	Male	6 weeks	Adolescent	Ampicillin (10-100mg/kg)	No	Water gavage		2 days	10 days	Increase	Increase	Increase	Decrease							Increase
Desbonnet 2015	Gut microbiota depletion from early adolescence in mice: Implications for brain and behaviour.	16s	NIH Swiss	Mice	Male	3 weeks	Early post-natal	Ampicillin, Vancomycin, Neomycin, Metronidazole	Yes	Water ad lib	Autoclaved water	24 days	None				Decrease							NS
Wang 2020(2)	Ingestion of Lactobacillus intestinalis and Lactobacillus reuteri causes depression- and anhedonia-like phenotypes in antibiotic-treated mice via the vagus nerve.	16s	C57BL/6J	Mice	Male	8 weeks	Adolescent	ampicillin, neomycin sulfate, metronidazole	Yes	Water ad lib	Drinking water	14 days	14 days	NS
Zhao 2020	Long-Term Exposure to Ceftriaxone Sodium Induces Alteration of Gut Microbiota Accompanied by Abnormal Behaviors in Mice.	16s	BALB/C	Mice	Male	6-8 weeks	Adolescent	Ceftriaxone	No	Water gavage	Sterile NSS	77 days	None	Increase			NS							Increase	Increase
Leclerq 2017	Low-dose penicillin in early life induces long-term changes in murine gut microbiota, brain cytokines and behavior.	16s	BALB/C	Mice	Male	Fetus	Pre-natal	Penicillin V	No	Water ad lib	Drinking water	Pregnant mother 3rd week till weaining	3 weeks after weaning	Decrease	NS	NS									NS		NS	NS	NS	NS	NS	NS	Increase	Increase
Leclerq 2017	Low-dose penicillin in early life induces long-term changes in murine gut microbiota, brain cytokines and behavior.	16s	BALB/C	Mice	Female	Fetus	Pre-natal	Penicillin V	No	Water ad lib	Drinking water	Pregnant mother 3rd week till weaining	3 weeks after weaning	Increase	NS	NS									NS		NS	NS	NS	NS	NS	NS	Increase	Increase
Grant 2021	Manipulations of the gut microbiome alter chemotherapy-induced inflammation and behavioral side effects in female mice	16s	C57BL/6J	Mice	Female	7-8 weeks	Adolescent	Neomycin, Vancomycin, Metronidazole	Yes	Chow	Standard chow (non-irradiated)	8 days	None															NS	NS	NS	NS	Increase	NS		Increase	NS	NS	NS	NS	NS
Leigh 2020	Minocycline-induced microbiome alterations predict cafeteria diet-induced spatial recognition memory impairments in rats.	16s	Sprague-Dawley	Rat	Male	8 weeks	Adolescent	Minocycline	No	Water gavage	Vehicle	42 days	None				NS											NS	Increase	NS
Keogh 2021	Myelin as a regulator of development of the microbiota-gut-brain axis.	16s	C57BL/6J	Mice	Both sex	7 days	Early post-natal	Ampicillin, Neomycin, Vancomycin	Yes	Water gavage	Drinking water	16 days	28 days				NS
Champagne-Jorgensen 2020	Prenatal low-dose penicillin results in long-term sex-specific changes to murine behaviour, immune regulation, and gut microbiota.	16s	BALB/C	Mice	Male	Fetus	Pre-natal	Penicillin V	No	Water ad lib	Drinking water	pregnant mother from ED 15-20	43 days post natal				NS														NS		NS	NS
Champagne-Jorgensen 2020	Prenatal low-dose penicillin results in long-term sex-specific changes to murine behaviour, immune regulation, and gut microbiota.	16s	BALB/C	Mice	Female	Fetus	Pre-natal	Penicillin V	No	Water ad lib	Drinking water	pregnant mother from day 15-20	43 days post natal				NS														NS		NS	NS
Li 2021	Rifaximin-mediated gut microbiota regulation modulates the function of microglia and protects against CUMS-induced depression-like behaviors in adolescent rat	16s	Sprague-Dawley	Rat	Male	21 days	Early post-natal	Rifaximin	No	Water gavage	NSS	28 days	None														NS	NS		NS
Kayyal 2020	Sex dependent effects of post-natal penicillin on brain, behavior and immune regulation are prevented by concurrent probiotic treatment.	16s	BALB/C	Mice	Male	14 days	Early post-natal	Penicillin V	No	Water gavage	PBS	7 days	21 days	NS	NS	NS	Decrease					Increase	NS		NS	NS															NS	NS	NS
Kayyal 2020	Sex dependent effects of post-natal penicillin on brain, behavior and immune regulation are prevented by concurrent probiotic treatment.	16s	BALB/C	Mice	Female	14 days	Early post-natal	Penicillin V	No	Water gavage	PBS	7 days	21 days	NS	NS	NS	NS					NS	NS		NS	NS															NS	NS	NS
Bercik 2011	The intestinal microbiota affect central levels of brain-derived neurotropic factor and behavior in mice.	16s	BALB/C	Mice	Male	8-10 weeks	Adults	Neomycin, Bacitracin, Pimaricin	Yes	Water ad lib	Sterile water	7 days	None				Increase	Decrease
Ray 2021	Vancomycin-Induced Changes in Host Immunity and Behavior: Comparative Genomic and Metagenomic Analysis in C57BL/6 and BALB/c Mice	16s	C57BL/6J	Mice	Male	6-8 weeks	Adolescent	Vancomycin	No	Water gavage		6 days	None				Decrease										NS	Increase																Increase
Ray 2021	Vancomycin-Induced Changes in Host Immunity and Behavior: Comparative Genomic and Metagenomic Analysis in C57BL/6 and BALB/c Mice	16s	BALB/C	Mice	Male	6-8 weeks	Adolescent	Vancomycin	No	Water gavage		6 days	None				Decrease										NS	Increase																Increase
Ray 2021	Vancomycin-Induced Changes in Host Immunity and Behavior: Comparative Genomic and Metagenomic Analysis in C57BL/6 and BALB/c Mice	16s	C57BL/6J	Mice	Male	6-8 weeks	Adolescent	Vancomycin	No	Water gavage		6 days	54 days				NS										NS	NS																NS
Ray 2021	Vancomycin-Induced Changes in Host Immunity and Behavior: Comparative Genomic and Metagenomic Analysis in C57BL/6 and BALB/c Mice	16s	BALB/C	Mice	Male	6-8 weeks	Adolescent	Vancomycin	No	Water gavage		6 days	54 days				NS										NS	NS																NS
Hao 2021	Xiaoyaosan Improves Antibiotic-Induced Depressive-Like and Anxiety-Like Behavior in Mice Through Modulating the Gut Microbiota and Regulating the NLRP3 Inflammasome in the Colon	16s	C57BL/6J	Mice	Male	6 weeks	Adolescent	Ampicilin	No	Water gavage	Saline	10 days	None		Increase
Lai 2022	Alterations in gut microbiota affect behavioral and inflammatory responses to methamphetamine in mice	16s	C57BL/6J	Mice	Male	8 weeks	Adolescent	Ampicillin, bacitracin, neomycin, vancomycin	Yes	Water ad lib		14 days	None															NS	NS	NS	NS	NS	NS
Li 2022	Antibiotic cocktail-induced gut microbiota depletion in different stages could cause host cognitive impairment and emotional disorders in adulthood in different manners	16s	Kunming	Mice	Male	Birth	Early post-natal	Ampicillin, vancomycin, neomycin, bacitracin, imipenem	Yes	Water gavage		84 days	None	NS	Decrease	NS	NS						Increase	Decrease	Decrease	NS
Li 2022	Antibiotic cocktail-induced gut microbiota depletion in different stages could cause host cognitive impairment and emotional disorders in adulthood in different manners	16s	Kunming	Mice	Male	Birth	Early post-natal	Ampicillin, vancomycin, neomycin, bacitracin, imipenem	Yes	Water gavage		21 days	63 days	NS	NS	NS	NS						Increase	NS	NS	NS
Li 2022	Antibiotic cocktail-induced gut microbiota depletion in different stages could cause host cognitive impairment and emotional disorders in adulthood in different manners	16s	Kunming	Mice	Male	21 days	Early post-natal	Ampicillin, vancomycin, neomycin, bacitracin, imipenem	Yes	Water gavage		35 days	28 days	NS	NS	NS	NS						Increase	NS	NS	Decrease
Li 2022	Antibiotic cocktail-induced gut microbiota depletion in different stages could cause host cognitive impairment and emotional disorders in adulthood in different manners	16s	Kunming	Mice	Male	56 days	Adolescent	Ampicillin, vancomycin, neomycin, bacitracin, imipenem	Yes	Water gavage		28 days	None	NS	NS	NS	NS						NS	NS	Decrease	Decrease
Sarkar 2022	Oligosaccharide and Flavanoid Mediated Prebiotic Interventions to Treat Gut Dysbiosis Associated Cognitive Decline	qPCR	Swiss Albino	Mice	Male	adults	Adults	Ampicilin	No	Water gavage		14 days	None											Increase				Increase		Increase
Yu 2022	Gut microbiota and gut tissue metabolites involved in development and prevention of depression	16s	Wistar	Rat	Male	adults	Adults	Imipenem	No	Water gavage		4 days	2 days											NS
Zhang 2022(2)	Heat‑inactivated Lacticaseibacillus paracasei N1115 alleviates the damage due to brain function caused by long‑term antibiotic cocktail exposure in mice	16s	Kunming	Mice	Male	Birth	Early post-natal	Ampicillin, vancomycin, neomycin, bacitracin, imipenem	Yes	Water gavage		75 days	None	NS	NS	NS	NS						Increase	Decrease	NS
Lynch 2023	Critical windows of early-life microbiota disruption on behaviour, neuroimmune function, and neurodevelopment	16s	NIH Swiss	Mice	Male	2 days	Early post-natal	Ampicilliin, gentamycin, vancomycin, imipenem	Yes	Water gavage		7 days	35 days					Decrease	NS	NS	NS
Lynch 2023	Critical windows of early-life microbiota disruption on behaviour, neuroimmune function, and neurodevelopment	16s	NIH Swiss	Mice	Female	2 days	Early post-natal	Ampicilliin, gentamycin, vancomycin, imipenem	Yes	Water gavage		7 days	35 days					Decrease	NS	NS	NS
Lynch 2023	Critical windows of early-life microbiota disruption on behaviour, neuroimmune function, and neurodevelopment	16s	NIH Swiss	Mice	Male	12 days	Early post-natal	Ampicilliin, gentamycin, vancomycin, imipenem	Yes	Water gavage		7 days	26 days					NS	NS	NS	NS
Lynch 2023	Critical windows of early-life microbiota disruption on behaviour, neuroimmune function, and neurodevelopment	16s	NIH Swiss	Mice	Female	12 days	Early post-natal	Ampicilliin, gentamycin, vancomycin, imipenem	Yes	Water gavage		7 days	26 days					NS	NS	NS	NS
Lynch 2023	Critical windows of early-life microbiota disruption on behaviour, neuroimmune function, and neurodevelopment	16s	NIH Swiss	Mice	Male	21 days	Early post-natal	Ampicilliin, gentamycin, vancomycin, imipenem	Yes	Water gavage		7 days	15 days					NS	NS	NS	NS
Lynch 2023	Critical windows of early-life microbiota disruption on behaviour, neuroimmune function, and neurodevelopment	16s	NIH Swiss	Mice	Female	21 days	Early post-natal	Ampicilliin, gentamycin, vancomycin, imipenem	Yes	Water gavage		7 days	15 days					NS	NS	NS	NS
Sun 2023	Outer membrane protein Amuc_1100 of Akkermansia muciniphila alleviates antibiotic-induced anxiety and depression-like behavior in mice	16s	C57BL/6J	Mice	Male	6 weeks	Adolescent	Ampicillin, Streptomycin, Clindamycin	Yes	Water ad lib		21 days	2 weeks				NS						NS	Increase
Ruiz Gonzalez 2022	Antibiotic-induced microbiota depletion in normally-reared adult rats mimics the neuroendocrine effects of early life stress	16s	Sprague-Dawley	Rat	Male	60 days	Adults	Ampicillin, neomycin, vancomycin, metronidazole	Yes	Water ad lib		30 days	None											Increase
Liu 2022	Gut dysbiosis impairs hippocampal plasticity and behaviors by remodeling serum metabolome	16s	C57BL/6J	Mice	Both sex	Birth	Early post-natal	Ampicilin	No	Water gavage		28 days	14 days										NS
Liu 2022	Gut dysbiosis impairs hippocampal plasticity and behaviors by remodeling serum metabolome	16s	C57BL/6J	Mice	Both sex	Birth	Early post-natal	Vancomycin	No	Water gavage		28 days	14 days										NS
														14	13	12	22	8	6	6	6	2	10	13	11	7	8	12	5	7	6	4	6	4	1	1	1	1	1	1	2	2	2	4
																																																	plasma
																																																	hipp
																																																	PFC
																																																	hypo
																																																	amyg
[truncated: 1 more columns]
